# Supplementary material for: Whole-transcriptome profiles of Chrysanthemum seticuspe improve genome annotation and shed new light on mRNA–miRNA–lncRNA networks in ray florets and disc florets
Source: BMC Plant Biol. 2022 Nov 5;22:515. doi: 10.1186/s12870-022-03889-y (PMC9636758; doi:10.1186/s12870-022-03889-y)
Supplement: Supplementary file 2 — Additional file 2. [file 12870_2022_3889_MOESM2_ESM.xls]

## Sheet: Table S1
Table S1. Prediction of mRNAs and lncRNAs targeted by miRNAs.
miRNA_ID	Target.id	TargetFinder.score	psRobot.score	Nr	GO
miR169j-3p_1	CsG_LG1.g00111.1	3.5	2.5	KVH91437.1/0.0e+00/Leucine-rich repeat-containing protein [Cynara cardunculus var. scolymus]	cellular_component:GO:0016021//integral component of membrane;molecular_function:GO:0004674//protein serine/threonine kinase activity;GO:0005524//ATP binding;
novel_mir2	CsG_LG1.g00316.1	0	0	KVH95563.1/2.5e-37/Protein of unknown function DUF866, eukaryotic [Cynara cardunculus var. scolymus]	NA
novel_mir249	CsG_LG1.g00326.1	2.5	1.5	NA	NA
novel_mir2	CsG_LG1.g00335.1	0	0	KVH95563.1/3.2e-16/Protein of unknown function DUF866, eukaryotic [Cynara cardunculus var. scolymus]	NA
novel_mir249	CsG_LG1.g00473.1	3	1.5	NA	NA
novel_mir191	CsG_LG1.g00648.1	3	2	XP_022028795.1/6.9e-284/MDIS1-interacting receptor like kinase 2-like [Helianthus annuus] >OTG31787.1 putative serine/threonine-protein kinase pim-1/2/3 [Helianthus annuus]	NA
novel_mir191	CsG_LG1.g00660.1	0	0	XP_022028795.1/3.8e-54/MDIS1-interacting receptor like kinase 2-like [Helianthus annuus] >OTG31787.1 putative serine/threonine-protein kinase pim-1/2/3 [Helianthus annuus]	NA
novel_mir51	CsG_LG1.g01049.1	3.5	2.5	XP_022011106.1/2.0e-30/uncharacterized protein LOC110910829 isoform X2 [Helianthus annuus]	NA
novel_mir92	CsG_LG1.g01156.1	3	1.5	OTG31826.1/3.5e-231/hypothetical protein HannXRQ_Chr03g0080001 [Helianthus annuus]	NA
miR845	CsG_LG1.g02559.1	2	1.2	OTG03545.1/2.1e-13/putative ARID DNA-binding domain-containing protein [Helianthus annuus]	NA
novel_mir204	CsG_LG1.g03205.1	3	1.5	OTG28738.1/1.5e-231/putative zinc finger, CCHC-type [Helianthus annuus]	NA
miR5658	CsG_LG1.g04131.1	1	0.5	XP_022028922.1/7.6e-57/E3 ubiquitin-protein ligase Topors isoform X1 [Helianthus annuus] >OTG31909.1 putative RING/U-box superfamily protein [Helianthus annuus]	molecular_function:GO:0016874//ligase activity;
miR3623-5p	CsG_LG1.g04347.1	3	1.5	XP_022028610.1/1.0e-172/TMV resistance protein N-like [Helianthus annuus] >OTG31561.1 putative toll/interleukin-1 receptor (TIR) domain-containing protein [Helianthus annuus]	NA
miR845c	CsG_LG1.g04748.1	3	1.5	NA	NA
miR845d	CsG_LG1.g04748.1	2	1	NA	NA
miR397-5p_1	CsG_LG1.g06430.1	1.5	0.8	XP_021977857.1/0.0e+00/laccase-3-like [Helianthus annuus] >OTG18962.1 putative laccase 3 [Helianthus annuus]	NA
miR397a_3	CsG_LG1.g06430.1	3	1.8	XP_021977857.1/0.0e+00/laccase-3-like [Helianthus annuus] >OTG18962.1 putative laccase 3 [Helianthus annuus]	NA
miR397a_6	CsG_LG1.g06430.1	2.5	1	XP_021977857.1/0.0e+00/laccase-3-like [Helianthus annuus] >OTG18962.1 putative laccase 3 [Helianthus annuus]	NA
novel_mir204	CsG_LG1.g06730.1	3	1.5	OTG28738.1/0.0e+00/putative zinc finger, CCHC-type [Helianthus annuus]	NA
novel_mir44	CsG_LG1.g07369.1	2.5	1.2	KVH91642.1/0.0e+00/Apple-like protein [Cynara cardunculus var. scolymus]	NA
novel_mir44	CsG_LG1.g07449.1	2.5	1.2	OTG31980.1/0.0e+00/putative S-domain-1 29 [Helianthus annuus]	NA
novel_mir204	CsG_LG1.g07640.1	3	1.5	OTG28738.1/0.0e+00/putative zinc finger, CCHC-type [Helianthus annuus]	NA
miR166a	CsG_LG1.g08156.1	3.5	1.8	NA	NA
miR166e	CsG_LG1.g08156.1	3	1.5	NA	NA
novel_mir20	CsG_LG1.g10240.1	3.5	1	KVH88739.1/1.8e-183/C1-like protein [Cynara cardunculus var. scolymus]	NA
novel_mir204	CsG_LG1.g10257.1	3	1.5	OTG28738.1/7.8e-172/putative zinc finger, CCHC-type [Helianthus annuus]	NA
novel_mir20	CsG_LG1.g10276.1	0	0	KVH88739.1/9.7e-163/C1-like protein [Cynara cardunculus var. scolymus]	NA
novel_mir92	CsG_LG1.g10601.1	3	2.2	NA	NA
novel_mir268	CsG_LG1.g10865.1	0	0	XP_021996406.1/3.0e-31/LOW QUALITY PROTEIN: fibroin heavy chain-like [Helianthus annuus]	NA
miR2673a	CsG_LG1.g10902.1	3.5	2	XP_022002119.1/0.0e+00/lysine-specific demethylase JMJ706-like isoform X2 [Helianthus annuus]	NA
novel_mir20	CsG_LG1.g11022.1	1	0.5	KVH88739.1/2.2e-219/C1-like protein [Cynara cardunculus var. scolymus]	NA
novel_mir20	CsG_LG1.g11027.1	1	0.5	KVH88739.1/2.6e-109/C1-like protein [Cynara cardunculus var. scolymus]	NA
novel_mir20	CsG_LG1.g11039.1	0	0	KVH88739.1/3.3e-183/C1-like protein [Cynara cardunculus var. scolymus]	NA
novel_mir20	CsG_LG1.g11050.1	0	0	KVH88739.1/4.1e-188/C1-like protein [Cynara cardunculus var. scolymus]	NA
novel_mir20	CsG_LG1.g11064.1	1	0.5	KVH69802.1/4.0e-131/C1-like protein [Cynara cardunculus var. scolymus]	NA
novel_mir20	CsG_LG1.g11091.1	1	0.5	KVH88739.1/2.3e-183/C1-like protein [Cynara cardunculus var. scolymus]	NA
novel_mir204	CsG_LG1.g11958.1	3	1.5	CAX68207.1/5.3e-286/Copia-like retrotransposon [Helianthus annuus]	NA
miR845	CsG_LG1.g14892.1	2	1	XP_022019720.1/1.6e-07/uncharacterized protein LOC110919770 [Helianthus annuus]	NA
miR156	CsG_LG1.g16422.1	2	1.5	ALF46640.1/2.6e-58/SBP-like protein, partial [Chrysanthemum x morifolium]	NA
miR156_2	CsG_LG1.g16422.1	2	1	ALF46640.1/2.6e-58/SBP-like protein, partial [Chrysanthemum x morifolium]	NA
miR156a	CsG_LG1.g16422.1	2	1.5	ALF46640.1/2.6e-58/SBP-like protein, partial [Chrysanthemum x morifolium]	NA
miR156a-5p	CsG_LG1.g16422.1	1	1	ALF46640.1/2.6e-58/SBP-like protein, partial [Chrysanthemum x morifolium]	NA
miR156b_2	CsG_LG1.g16422.1	2.5	1.8	ALF46640.1/2.6e-58/SBP-like protein, partial [Chrysanthemum x morifolium]	NA
miR156c	CsG_LG1.g16422.1	0	0	ALF46640.1/2.6e-58/SBP-like protein, partial [Chrysanthemum x morifolium]	NA
miR156f-5p	CsG_LG1.g16422.1	2	1.5	ALF46640.1/2.6e-58/SBP-like protein, partial [Chrysanthemum x morifolium]	NA
miR156h	CsG_LG1.g16422.1	0.5	0.2	ALF46640.1/2.6e-58/SBP-like protein, partial [Chrysanthemum x morifolium]	NA
miR156j_1	CsG_LG1.g16422.1	2	1.5	ALF46640.1/2.6e-58/SBP-like protein, partial [Chrysanthemum x morifolium]	NA
miR156k_2	CsG_LG1.g16422.1	1	1	ALF46640.1/2.6e-58/SBP-like protein, partial [Chrysanthemum x morifolium]	NA
miR157a-5p	CsG_LG1.g16422.1	2	1	ALF46640.1/2.6e-58/SBP-like protein, partial [Chrysanthemum x morifolium]	NA
miR157d	CsG_LG1.g16422.1	2	1	ALF46640.1/2.6e-58/SBP-like protein, partial [Chrysanthemum x morifolium]	NA
miR2673a	CsG_LG1.g17161.1	3.5	2	XP_022029790.1/2.9e-135/coiled-coil domain-containing protein 97 [Helianthus annuus] >OTG32704.1 hypothetical protein HannXRQ_Chr03g0089621 [Helianthus annuus]	NA
miR2673a	CsG_LG1.g17350.1	3	2.5	XP_022029790.1/3.4e-136/coiled-coil domain-containing protein 97 [Helianthus annuus] >OTG32704.1 hypothetical protein HannXRQ_Chr03g0089621 [Helianthus annuus]	NA
novel_mir249	CsG_LG1.g17642.1	2.5	1.2	NA	NA
novel_mir25	CsG_LG1.g17683.1	1	1	NA	NA
miR2673a	CsG_LG1.g17697.1	2.5	1.5	KVI00416.1/1.8e-96/Nuclear transport factor 2 [Cynara cardunculus var. scolymus]	biological_process:GO:0006810//transport;cellular_component:GO:0005622//intracellular;molecular_function:GO:0003723//RNA binding;
novel_mir204	CsG_LG1.g18383.1	3	1.5	OTG28738.1/0.0e+00/putative zinc finger, CCHC-type [Helianthus annuus]	NA
miR2673a	CsG_LG1.g19367.1	3	2	KVH91522.1/6.9e-120/Histone-fold [Cynara cardunculus var. scolymus]	cellular_component:GO:0005634//nucleus;molecular_function:GO:0046982//protein heterodimerization activity;
miR2673a	CsG_LG1.g19403.1	3	2	KVH91522.1/2.6e-119/Histone-fold [Cynara cardunculus var. scolymus]	cellular_component:GO:0005634//nucleus;molecular_function:GO:0046982//protein heterodimerization activity;
miR2673a	CsG_LG1.g20455.1	2	1	NA	NA
novel_mir204	CsG_LG1.g21004.1	3.5	2	OTG28738.1/0.0e+00/putative zinc finger, CCHC-type [Helianthus annuus]	NA
miR845	CsG_LG1.g21529.1	1	1	OTG12858.1/1.7e-186/putative ribonuclease H-like domain-containing protein [Helianthus annuus]	NA
novel_mir240	CsG_LG1.g22048.1	3	2	XP_010668250.1/1.5e-68/PREDICTED: uncharacterized protein LOC104885245, partial [Beta vulgaris subsp. vulgaris]	biological_process:GO:0006281//DNA repair;GO:0006310//DNA recombination;GO:0000723//telomere maintenance;molecular_function:GO:0005524//ATP binding;GO:0003678//DNA helicase activity;
novel_mir209	CsG_LG1.g23114.1	0.5	0.5	EMT27922.1/7.5e-18/PHD finger protein 2 [Aegilops tauschii]	NA
novel_mir209	CsG_LG1.g23119.1	0	0	EMS56494.1/9.5e-07/PHD finger protein 2 [Triticum urartu]	NA
novel_mir208	CsG_LG1.g23124.1	0	0	CDP11328.1/1.0e-39/unnamed protein product [Coffea canephora]	molecular_function:GO:0046872//metal ion binding;GO:0003682//chromatin binding;
novel_mir209	CsG_LG1.g23124.1	0	0	CDP11328.1/1.0e-39/unnamed protein product [Coffea canephora]	molecular_function:GO:0046872//metal ion binding;GO:0003682//chromatin binding;
novel_mir210	CsG_LG1.g23124.1	0	0	CDP11328.1/1.0e-39/unnamed protein product [Coffea canephora]	molecular_function:GO:0046872//metal ion binding;GO:0003682//chromatin binding;
novel_mir211	CsG_LG1.g23124.1	0	0	CDP11328.1/1.0e-39/unnamed protein product [Coffea canephora]	molecular_function:GO:0046872//metal ion binding;GO:0003682//chromatin binding;
novel_mir173	CsG_LG1.g24257.1	0	0	KDO47267.1/2.7e-191/hypothetical protein CISIN_1g003169mg [Citrus sinensis]	molecular_function:GO:0003746//translation elongation factor activity;GO:0005525//GTP binding;GO:0003924//GTPase activity;
novel_mir174	CsG_LG1.g24257.1	2	1	KDO47267.1/2.7e-191/hypothetical protein CISIN_1g003169mg [Citrus sinensis]	molecular_function:GO:0003746//translation elongation factor activity;GO:0005525//GTP binding;GO:0003924//GTPase activity;
miR477a_4	CsG_LG1.g24538.1	3	1.5	XP_022035463.1/3.0e-120/cullin-1-like [Helianthus annuus] >OTG29061.1 putative cullin [Helianthus annuus]	biological_process:GO:0006511//ubiquitin-dependent protein catabolic process;GO:0042787//protein ubiquitination involved in ubiquitin-dependent protein catabolic process;cellular_component:GO:0031461//cullin-RING ubiquitin ligase complex;molecular_function:GO:0031625//ubiquitin protein ligase binding;
miR477e	CsG_LG1.g24538.1	3	1.5	XP_022035463.1/3.0e-120/cullin-1-like [Helianthus annuus] >OTG29061.1 putative cullin [Helianthus annuus]	biological_process:GO:0006511//ubiquitin-dependent protein catabolic process;GO:0042787//protein ubiquitination involved in ubiquitin-dependent protein catabolic process;cellular_component:GO:0031461//cullin-RING ubiquitin ligase complex;molecular_function:GO:0031625//ubiquitin protein ligase binding;
miR5658	CsG_LG1.g28961.1	2	1	KVH91097.1/6.8e-92/Protein of unknown function DUF2358 [Cynara cardunculus var. scolymus]	NA
miR5658	CsG_LG1.g30058.1	3.5	2	XP_021977042.1/0.0e+00/protein-tyrosine-phosphatase MKP1-like [Helianthus annuus] >XP_021977043.1 protein-tyrosine-phosphatase MKP1-like [Helianthus annuus] >OTG18155.1 putative mitogen-activated protein kinase phosphatase 1 [Helianthus annuus]	NA
novel_mir290	CsG_LG1.g30482.i1	0	0	XP_022041540.1/1.3e-67/uncharacterized protein LOC110944130 [Helianthus annuus] >OTG36071.1 hypothetical protein HannXRQ_Chr01g0003591 [Helianthus annuus]	NA
miR5658	CsG_LG1.g31485.1	1	0.5	XP_022017600.1/4.0e-88/probable WRKY transcription factor 49 [Helianthus annuus] >OTF90377.1 putative WRKY domain-containing protein [Helianthus annuus]	biological_process:GO:0006351//transcription, DNA-templated;cellular_component:GO:0005634//nucleus;molecular_function:GO:0043565//sequence-specific DNA binding;GO:0003700//DNA binding transcription factor activity;
miR393a_3	CsG_LG1.g31938.i1	3	2	XP_021993840.1/3.6e-301/transport inhibitor response 1-like protein Os04g0395600 isoform X1 [Helianthus annuus]	NA
novel_mir204	CsG_LG1.g33692.1	3	1.5	OTG28738.1/0.0e+00/putative zinc finger, CCHC-type [Helianthus annuus]	NA
miR5658	CsG_LG1.g34787.1	2	1	XP_021993686.1/0.0e+00/CRM-domain containing factor CFM3A, chloroplastic/mitochondrial [Helianthus annuus] >OTG08167.1 putative CRS1 / YhbY (CRM) domain-containing protein [Helianthus annuus]	NA
novel_mir204	CsG_LG1.g37710.1	3	1.5	OTG28738.1/1.2e-238/putative zinc finger, CCHC-type [Helianthus annuus]	NA
novel_mir204	CsG_LG1.g38376.1	3	1.5	OTG28738.1/0.0e+00/putative zinc finger, CCHC-type [Helianthus annuus]	NA
miR167d_1	CsG_LG1.g40471.1	3.5	2.2	KVI00606.1/3.7e-230/hypothetical protein Ccrd_021142, partial [Cynara cardunculus var. scolymus]	NA
miR396a_1	CsG_LG1.g42276.1	2.5	1	XP_021979194.1/1.1e-132/NAD-dependent protein deacylase SRT2 isoform X1 [Helianthus annuus]	NA
novel_mir204	CsG_LG1.g46730.1	3	1.5	OTG28738.1/0.0e+00/putative zinc finger, CCHC-type [Helianthus annuus]	NA
novel_mir204	CsG_LG1.g47240.1	3	1.5	OTG28738.1/5.2e-145/putative zinc finger, CCHC-type [Helianthus annuus]	NA
novel_mir36	CsG_LG1.g48389.1	2	1	XP_021994698.1/1.6e-181/threonine dehydratase biosynthetic, chloroplastic-like [Helianthus annuus] >OTG09240.1 putative threonine dehydratase biosynthetic protein [Helianthus annuus]	NA
miR530b_3	CsG_LG1.g48390.i1	3.5	2.2	XP_021994698.1/1.1e-278/threonine dehydratase biosynthetic, chloroplastic-like [Helianthus annuus] >OTG09240.1 putative threonine dehydratase biosynthetic protein [Helianthus annuus]	NA
novel_mir36	CsG_LG1.g48390.i1	2	1	XP_021994698.1/1.1e-278/threonine dehydratase biosynthetic, chloroplastic-like [Helianthus annuus] >OTG09240.1 putative threonine dehydratase biosynthetic protein [Helianthus annuus]	NA
novel_mir36	CsG_LG1.g48396.1	0	0	XP_021994698.1/5.6e-278/threonine dehydratase biosynthetic, chloroplastic-like [Helianthus annuus] >OTG09240.1 putative threonine dehydratase biosynthetic protein [Helianthus annuus]	NA
miR5658	CsG_LG1.g48718.i1	2	1	OTG09217.1/1.6e-101/hypothetical protein HannXRQ_Chr11g0350481 [Helianthus annuus]	NA
novel_mir88	CsG_LG1.g48907.1	2.5	1.8	XP_022009724.1/5.9e-15/probable serine protease EDA2 isoform X1 [Helianthus annuus] >OTF98077.1 putative serine carboxypeptidase S28 family protein [Helianthus annuus]	biological_process:GO:0006508//proteolysis;molecular_function:GO:0004180//carboxypeptidase activity;GO:0008236//serine-type peptidase activity;GO:0008239//dipeptidyl-peptidase activity;
miR172a_2	CsG_LG1.g49952.1	1	0.5	XP_021973191.1/3.4e-131/floral homeotic protein APETALA 2-like [Helianthus annuus] >XP_021973192.1 floral homeotic protein APETALA 2-like [Helianthus annuus] >XP_021973193.1 floral homeotic protein APETALA 2-like [Helianthus annuus] >XP_021973194.1 floral homeotic protein APETALA 2-like [Helianthus annuus] >XP_021973195.1 floral homeotic protein APETALA 2-like [Helianthus annuus] >XP_021973196.1 …	biological_process:GO:0007275//multicellular organism development;GO:0006351//transcription, DNA-templated;cellular_component:GO:0005634//nucleus;molecular_function:GO:0003677//DNA binding;GO:0003700//DNA binding transcription factor activity;
miR172a_3	CsG_LG1.g49952.1	2	1	XP_021973191.1/3.4e-131/floral homeotic protein APETALA 2-like [Helianthus annuus] >XP_021973192.1 floral homeotic protein APETALA 2-like [Helianthus annuus] >XP_021973193.1 floral homeotic protein APETALA 2-like [Helianthus annuus] >XP_021973194.1 floral homeotic protein APETALA 2-like [Helianthus annuus] >XP_021973195.1 floral homeotic protein APETALA 2-like [Helianthus annuus] >XP_021973196.1 …	biological_process:GO:0007275//multicellular organism development;GO:0006351//transcription, DNA-templated;cellular_component:GO:0005634//nucleus;molecular_function:GO:0003677//DNA binding;GO:0003700//DNA binding transcription factor activity;
miR172a_4	CsG_LG1.g49952.1	0	0	XP_021973191.1/3.4e-131/floral homeotic protein APETALA 2-like [Helianthus annuus] >XP_021973192.1 floral homeotic protein APETALA 2-like [Helianthus annuus] >XP_021973193.1 floral homeotic protein APETALA 2-like [Helianthus annuus] >XP_021973194.1 floral homeotic protein APETALA 2-like [Helianthus annuus] >XP_021973195.1 floral homeotic protein APETALA 2-like [Helianthus annuus] >XP_021973196.1 …	biological_process:GO:0007275//multicellular organism development;GO:0006351//transcription, DNA-templated;cellular_component:GO:0005634//nucleus;molecular_function:GO:0003677//DNA binding;GO:0003700//DNA binding transcription factor activity;
miR172c-3p	CsG_LG1.g49952.1	1	0.5	XP_021973191.1/3.4e-131/floral homeotic protein APETALA 2-like [Helianthus annuus] >XP_021973192.1 floral homeotic protein APETALA 2-like [Helianthus annuus] >XP_021973193.1 floral homeotic protein APETALA 2-like [Helianthus annuus] >XP_021973194.1 floral homeotic protein APETALA 2-like [Helianthus annuus] >XP_021973195.1 floral homeotic protein APETALA 2-like [Helianthus annuus] >XP_021973196.1 …	biological_process:GO:0007275//multicellular organism development;GO:0006351//transcription, DNA-templated;cellular_component:GO:0005634//nucleus;molecular_function:GO:0003677//DNA binding;GO:0003700//DNA binding transcription factor activity;
miR172c_2	CsG_LG1.g49952.1	1	0.5	XP_021973191.1/3.4e-131/floral homeotic protein APETALA 2-like [Helianthus annuus] >XP_021973192.1 floral homeotic protein APETALA 2-like [Helianthus annuus] >XP_021973193.1 floral homeotic protein APETALA 2-like [Helianthus annuus] >XP_021973194.1 floral homeotic protein APETALA 2-like [Helianthus annuus] >XP_021973195.1 floral homeotic protein APETALA 2-like [Helianthus annuus] >XP_021973196.1 …	biological_process:GO:0007275//multicellular organism development;GO:0006351//transcription, DNA-templated;cellular_component:GO:0005634//nucleus;molecular_function:GO:0003677//DNA binding;GO:0003700//DNA binding transcription factor activity;
miR172d_1	CsG_LG1.g49952.1	1	0.5	XP_021973191.1/3.4e-131/floral homeotic protein APETALA 2-like [Helianthus annuus] >XP_021973192.1 floral homeotic protein APETALA 2-like [Helianthus annuus] >XP_021973193.1 floral homeotic protein APETALA 2-like [Helianthus annuus] >XP_021973194.1 floral homeotic protein APETALA 2-like [Helianthus annuus] >XP_021973195.1 floral homeotic protein APETALA 2-like [Helianthus annuus] >XP_021973196.1 …	biological_process:GO:0007275//multicellular organism development;GO:0006351//transcription, DNA-templated;cellular_component:GO:0005634//nucleus;molecular_function:GO:0003677//DNA binding;GO:0003700//DNA binding transcription factor activity;
miR172e-3p_1	CsG_LG1.g49952.1	2	1	XP_021973191.1/3.4e-131/floral homeotic protein APETALA 2-like [Helianthus annuus] >XP_021973192.1 floral homeotic protein APETALA 2-like [Helianthus annuus] >XP_021973193.1 floral homeotic protein APETALA 2-like [Helianthus annuus] >XP_021973194.1 floral homeotic protein APETALA 2-like [Helianthus annuus] >XP_021973195.1 floral homeotic protein APETALA 2-like [Helianthus annuus] >XP_021973196.1 …	biological_process:GO:0007275//multicellular organism development;GO:0006351//transcription, DNA-templated;cellular_component:GO:0005634//nucleus;molecular_function:GO:0003677//DNA binding;GO:0003700//DNA binding transcription factor activity;
novel_mir204	CsG_LG1.g53291.1	3	1.5	OTG28738.1/1.6e-219/putative zinc finger, CCHC-type [Helianthus annuus]	NA
novel_mir40	CsG_LG1.g53595.1	0	0	OTG27393.1/1.2e-13/putative phospholipase-like protein [Helianthus annuus]	NA
novel_mir204	CsG_LG1.g54405.1	3	1.5	OTG28738.1/0.0e+00/putative zinc finger, CCHC-type [Helianthus annuus]	NA
miR396a-5p	CsG_LG1.g57055.1	3.5	1.8	XP_022036584.1/4.1e-22/agamous-like MADS-box protein AGL29 [Helianthus annuus] >OTG37391.1 putative transcription factor, MADS-box [Helianthus annuus]	biological_process:GO:0045944//positive regulation of transcription from RNA polymerase II promoter;GO:0006351//transcription, DNA-templated;cellular_component:GO:0005634//nucleus;molecular_function:GO:0000977//RNA polymerase II regulatory region sequence-specific DNA binding;GO:0046983//protein dimerization activity;
miR396b	CsG_LG1.g57055.1	3	1.5	XP_022036584.1/4.1e-22/agamous-like MADS-box protein AGL29 [Helianthus annuus] >OTG37391.1 putative transcription factor, MADS-box [Helianthus annuus]	biological_process:GO:0045944//positive regulation of transcription from RNA polymerase II promoter;GO:0006351//transcription, DNA-templated;cellular_component:GO:0005634//nucleus;molecular_function:GO:0000977//RNA polymerase II regulatory region sequence-specific DNA binding;GO:0046983//protein dimerization activity;
miR396h	CsG_LG1.g57055.1	3.5	1.8	XP_022036584.1/4.1e-22/agamous-like MADS-box protein AGL29 [Helianthus annuus] >OTG37391.1 putative transcription factor, MADS-box [Helianthus annuus]	biological_process:GO:0045944//positive regulation of transcription from RNA polymerase II promoter;GO:0006351//transcription, DNA-templated;cellular_component:GO:0005634//nucleus;molecular_function:GO:0000977//RNA polymerase II regulatory region sequence-specific DNA binding;GO:0046983//protein dimerization activity;
miR396a_1	CsG_LG1.g57408.1	3.5	2.2	OTG37482.1/1.0e-148/putative P-loop containing nucleoside triphosphate hydrolase [Helianthus annuus]	NA
novel_mir86	CsG_LG1.g58342.1	3	2	KVI00267.1/5.3e-149/hypothetical protein Ccrd_021510 [Cynara cardunculus var. scolymus]	NA
novel_mir45	CsG_LG1.g58670.1	2	1	ACY69609.1/3.1e-49/CC-NBS-LRR resistance-like protein RGC203 [Helianthus annuus]	NA
novel_mir204	CsG_LG1.g59198.1	3	1.5	OTG28738.1/0.0e+00/putative zinc finger, CCHC-type [Helianthus annuus]	NA
miR5658	CsG_LG1.g61165.1	2.5	1	XP_021649292.1/9.4e-52/NADP-dependent malic enzyme-like [Hevea brasiliensis]	NA
miR393a	CsG_LG1.g61236.i1	3.5	2.5	XP_021980966.1/8.1e-182/transcription factor bHLH62-like [Helianthus annuus] >OTG37721.1 putative basic helix-loop-helix (bHLH) DNA-binding superfamily protein [Helianthus annuus]	NA
miR393a-5p	CsG_LG1.g61236.i1	3.5	2.5	XP_021980966.1/8.1e-182/transcription factor bHLH62-like [Helianthus annuus] >OTG37721.1 putative basic helix-loop-helix (bHLH) DNA-binding superfamily protein [Helianthus annuus]	NA
miR393a_1	CsG_LG1.g61236.i1	3.5	2.5	XP_021980966.1/8.1e-182/transcription factor bHLH62-like [Helianthus annuus] >OTG37721.1 putative basic helix-loop-helix (bHLH) DNA-binding superfamily protein [Helianthus annuus]	NA
miR530b_3	CsG_LG1.g62070.1	3.5	1.8	KVH87989.1/1.6e-51/Pleckstrin homology domain-containing protein [Cynara cardunculus var. scolymus]	biological_process:GO:0043087//regulation of GTPase activity;GO:0007165//signal transduction;cellular_component:GO:0005737//cytoplasm;molecular_function:GO:0005096//GTPase activator activity;
novel_mir204	CsG_LG1.g63255.1	3	1.5	OTG28738.1/5.2e-307/putative zinc finger, CCHC-type [Helianthus annuus]	NA
novel_mir109	CsG_LG1.g63875.1	2	1.5	NA	NA
novel_mir268	CsG_LG1.g64017.1	0	0	KFK40661.1/3.8e-24/hypothetical protein AALP_AA2G025300 [Arabis alpina]	NA
novel_mir21	CsG_LG1.g64018.1	2	1	XP_013442963.1/1.3e-143/senescence-associated protein, putative [Medicago truncatula] >KEH16988.1 senescence-associated protein, putative [Medicago truncatula]	NA
novel_mir55	CsG_LG1.g64018.1	0	0	XP_013442963.1/1.3e-143/senescence-associated protein, putative [Medicago truncatula] >KEH16988.1 senescence-associated protein, putative [Medicago truncatula]	NA
novel_mir21	CsG_LG2.g00243.1	2	1	XP_013442963.1/4.4e-150/senescence-associated protein, putative [Medicago truncatula] >KEH16988.1 senescence-associated protein, putative [Medicago truncatula]	NA
novel_mir55	CsG_LG2.g00243.1	0	0	XP_013442963.1/4.4e-150/senescence-associated protein, putative [Medicago truncatula] >KEH16988.1 senescence-associated protein, putative [Medicago truncatula]	NA
novel_mir21	CsG_LG2.g00246.1	2	1	XP_013442963.1/4.4e-150/senescence-associated protein, putative [Medicago truncatula] >KEH16988.1 senescence-associated protein, putative [Medicago truncatula]	NA
novel_mir55	CsG_LG2.g00246.1	0	0	XP_013442963.1/4.4e-150/senescence-associated protein, putative [Medicago truncatula] >KEH16988.1 senescence-associated protein, putative [Medicago truncatula]	NA
novel_mir40	CsG_LG2.g00335.1	2	1	OTG27393.1/1.3e-22/putative phospholipase-like protein [Helianthus annuus]	NA
miR3623-5p	CsG_LG2.g00921.1	2	1	XP_022031995.1/1.2e-129/TMV resistance protein N-like [Helianthus annuus]	NA
miR3623-5p	CsG_LG2.g00922.1	2	1	XP_022031995.1/0.0e+00/TMV resistance protein N-like [Helianthus annuus]	NA
miR3623-5p	CsG_LG2.g01002.1	2	1	OTG27542.1/0.0e+00/putative disease resistance protein (TIR-NBS-LRR class) family [Helianthus annuus]	NA
miR3623-5p	CsG_LG2.g01013.1	2	1	OTG27542.1/9.4e-298/putative disease resistance protein (TIR-NBS-LRR class) family [Helianthus annuus]	NA
miR3623-5p	CsG_LG2.g01115.1	2	1	OTG27542.1/0.0e+00/putative disease resistance protein (TIR-NBS-LRR class) family [Helianthus annuus]	NA
miR3623-5p	CsG_LG2.g01187.1	2	1	XP_022031995.1/0.0e+00/TMV resistance protein N-like [Helianthus annuus]	NA
novel_mir204	CsG_LG2.g02548.1	3	1.5	OTG28738.1/0.0e+00/putative zinc finger, CCHC-type [Helianthus annuus]	NA
novel_mir204	CsG_LG2.g03112.1	3	1.5	OTG28738.1/0.0e+00/putative zinc finger, CCHC-type [Helianthus annuus]	NA
novel_mir204	CsG_LG2.g03628.1	3	1.5	OTG28738.1/0.0e+00/putative zinc finger, CCHC-type [Helianthus annuus]	NA
novel_mir204	CsG_LG2.g05725.1	3	1.5	OTG28738.1/1.9e-233/putative zinc finger, CCHC-type [Helianthus annuus]	NA
miR8626	CsG_LG2.g05898.1	3	2	NA	NA
novel_mir216	CsG_LG2.g05932.1	3	1.5	XP_010047560.1/6.6e-83/PREDICTED: uncharacterized protein LOC104436476 [Eucalyptus grandis] >KCW79504.1 hypothetical protein EUGRSUZ_C00879 [Eucalyptus grandis]	NA
novel_mir212	CsG_LG2.g07240.1	1.5	1.2	KVH95421.1/1.8e-26/NAD(P)-binding domain-containing protein [Cynara cardunculus var. scolymus]	molecular_function:GO:0016491//oxidoreductase activity;
miR169k	CsG_LG2.g07337.1	3.5	2	KVI11507.1/4.7e-136/Protein of unknown function DUF247, plant [Cynara cardunculus var. scolymus]	NA
novel_mir204	CsG_LG2.g07466.1	3	1.5	OTG28738.1/3.6e-142/putative zinc finger, CCHC-type [Helianthus annuus]	NA
miR2673a	CsG_LG2.g07754.1	2.5	1.5	XP_022008705.1/1.0e-126/uncharacterized protein LOC110908109 [Helianthus annuus]	NA
novel_mir92	CsG_LG2.g09207.1	3	2.2	XP_017250008.1/3.1e-14/PREDICTED: uncharacterized protein LOC108220677 [Daucus carota subsp. sativus]	NA
novel_mir92	CsG_LG2.g13359.1	3	2.2	XP_020420029.1/5.5e-06/interaptin, partial [Prunus persica]	NA
miR845c	CsG_LG2.g14896.1	3.5	2.2	NA	NA
miR845d	CsG_LG2.g14896.1	2.5	1.8	NA	NA
novel_mir92	CsG_LG2.g15928.1	3	2.2	NA	NA
miR169j-3p_1	CsG_LG2.g17053.i1	3.5	1.8	XP_022010889.1/3.1e-221/stomatal closure-related actin-binding protein 1-like [Helianthus annuus] >OTF94162.1 putative plectin-related protein [Helianthus annuus]	biological_process:GO:0007015//actin filament organization;GO:0010119//regulation of stomatal movement;molecular_function:GO:0003779//actin binding;
miR159a_1	CsG_LG2.g17419.i1	3.5	1.8	KVI08013.1/2.6e-192/Homeodomain-like protein [Cynara cardunculus var. scolymus]	NA
miR319_1	CsG_LG2.g17419.i1	2	1	KVI08013.1/2.6e-192/Homeodomain-like protein [Cynara cardunculus var. scolymus]	NA
miR319a	CsG_LG2.g17419.i1	3	1.5	KVI08013.1/2.6e-192/Homeodomain-like protein [Cynara cardunculus var. scolymus]	NA
miR319a-3p	CsG_LG2.g17419.i1	3	1.5	KVI08013.1/2.6e-192/Homeodomain-like protein [Cynara cardunculus var. scolymus]	NA
miR319c_1	CsG_LG2.g17419.i1	3	1.5	KVI08013.1/2.6e-192/Homeodomain-like protein [Cynara cardunculus var. scolymus]	NA
miR169d-5p_1	CsG_LG2.g21478.1	3	2	XP_022009416.1/3.2e-77/superoxide dismutase [Cu-Zn] 2 [Helianthus annuus] >OTF97759.1 putative superoxide dismutase [Cu-Zn] 2 [Helianthus annuus]	molecular_function:GO:0004784//superoxide dismutase activity;GO:0046872//metal ion binding;
miR169e_2	CsG_LG2.g21478.1	3.5	2.2	XP_022009416.1/3.2e-77/superoxide dismutase [Cu-Zn] 2 [Helianthus annuus] >OTF97759.1 putative superoxide dismutase [Cu-Zn] 2 [Helianthus annuus]	molecular_function:GO:0004784//superoxide dismutase activity;GO:0046872//metal ion binding;
miR169e_3	CsG_LG2.g21478.1	3.5	2.2	XP_022009416.1/3.2e-77/superoxide dismutase [Cu-Zn] 2 [Helianthus annuus] >OTF97759.1 putative superoxide dismutase [Cu-Zn] 2 [Helianthus annuus]	molecular_function:GO:0004784//superoxide dismutase activity;GO:0046872//metal ion binding;
miR169h_2	CsG_LG2.g21478.1	3.5	2.2	XP_022009416.1/3.2e-77/superoxide dismutase [Cu-Zn] 2 [Helianthus annuus] >OTF97759.1 putative superoxide dismutase [Cu-Zn] 2 [Helianthus annuus]	molecular_function:GO:0004784//superoxide dismutase activity;GO:0046872//metal ion binding;
miR169m	CsG_LG2.g21478.1	2.5	1.8	XP_022009416.1/3.2e-77/superoxide dismutase [Cu-Zn] 2 [Helianthus annuus] >OTF97759.1 putative superoxide dismutase [Cu-Zn] 2 [Helianthus annuus]	molecular_function:GO:0004784//superoxide dismutase activity;GO:0046872//metal ion binding;
miR169v_1	CsG_LG2.g21478.1	3	2	XP_022009416.1/3.2e-77/superoxide dismutase [Cu-Zn] 2 [Helianthus annuus] >OTF97759.1 putative superoxide dismutase [Cu-Zn] 2 [Helianthus annuus]	molecular_function:GO:0004784//superoxide dismutase activity;GO:0046872//metal ion binding;
novel_mir204	CsG_LG2.g21655.1	3	1.5	OTG28738.1/0.0e+00/putative zinc finger, CCHC-type [Helianthus annuus]	NA
novel_mir184	CsG_LG2.g21890.1	3.5	2.5	KVI08397.1/2.5e-15/Zinc finger, C2H2 [Cynara cardunculus var. scolymus]	NA
miR2673a	CsG_LG2.g24592.1	3.5	2.2	XP_022009263.1/0.0e+00/DNA topoisomerase 3-beta isoform X1 [Helianthus annuus] >OTF97631.1 putative DNA topoisomerase, type IA, core [Helianthus annuus]	NA
novel_mir270	CsG_LG2.g28527.1	1.5	0.8	NA	NA
novel_mir40	CsG_LG2.g29795.1	2	1	OTG27395.1/1.2e-25/putative phospholipase-like protein [Helianthus annuus]	NA
miR397-5p_1	CsG_LG2.g30908.1	3	1.5	XP_021970335.1/1.6e-306/laccase-4-like [Helianthus annuus] >OTG36381.1 putative laccase [Helianthus annuus]	NA
miR397a_3	CsG_LG2.g30908.1	3	1.5	XP_021970335.1/1.6e-306/laccase-4-like [Helianthus annuus] >OTG36381.1 putative laccase [Helianthus annuus]	NA
novel_mir9	CsG_LG2.g31200.1	3	1.5	XP_021977510.1/0.0e+00/uncharacterized protein LOC110872911 [Helianthus annuus] >OTG18610.1 putative uvrD-like Helicase, ATP-binding domain, P-loop containing nucleoside triphosphate hydrolase [Helianthus annuus]	NA
novel_mir204	CsG_LG2.g32478.1	3	1.5	OTG28738.1/0.0e+00/putative zinc finger, CCHC-type [Helianthus annuus]	NA
miR172a_2	CsG_LG2.g33376.1	3.5	2	XP_010649435.1/2.1e-274/PREDICTED: DNA mismatch repair protein MLH3 isoform X1 [Vitis vinifera] >XP_010649438.1 PREDICTED: DNA mismatch repair protein MLH3 isoform X1 [Vitis vinifera] >XP_010649439.1 PREDICTED: DNA mismatch repair protein MLH3 isoform X1 [Vitis vinifera]	NA
miR172a_3	CsG_LG2.g33376.1	3.5	2	XP_010649435.1/2.1e-274/PREDICTED: DNA mismatch repair protein MLH3 isoform X1 [Vitis vinifera] >XP_010649438.1 PREDICTED: DNA mismatch repair protein MLH3 isoform X1 [Vitis vinifera] >XP_010649439.1 PREDICTED: DNA mismatch repair protein MLH3 isoform X1 [Vitis vinifera]	NA
miR172c-3p	CsG_LG2.g33376.1	2.5	1.5	XP_010649435.1/2.1e-274/PREDICTED: DNA mismatch repair protein MLH3 isoform X1 [Vitis vinifera] >XP_010649438.1 PREDICTED: DNA mismatch repair protein MLH3 isoform X1 [Vitis vinifera] >XP_010649439.1 PREDICTED: DNA mismatch repair protein MLH3 isoform X1 [Vitis vinifera]	NA
novel_mir66	CsG_LG2.g34629.1	2	1	NA	NA
novel_mir66	CsG_LG2.g34635.1	3.5	2	NA	NA
novel_mir66	CsG_LG2.g34636.1	2	1	NA	NA
novel_mir66	CsG_LG2.g34637.1	3	1.5	NA	NA
novel_mir88	CsG_LG2.g34638.1	2.5	1.8	XP_011090437.1/2.7e-225/probable serine protease EDA2 isoform X3 [Sesamum indicum]	NA
novel_mir88	CsG_LG2.g34640.1	2.5	1.8	KZM88917.1/1.6e-79/hypothetical protein DCAR_025992 [Daucus carota subsp. sativus]	NA
novel_mir66	CsG_LG2.g34643.1	3.5	2	NA	NA
novel_mir66	CsG_LG2.g34645.1	3	1.5	XP_021982354.1/3.4e-60/probable methyltransferase PMT9 [Helianthus annuus] >OTG14991.1 putative S-adenosyl-L-methionine-dependent methyltransferases superfamily protein [Helianthus annuus]	cellular_component:GO:0016021//integral component of membrane;molecular_function:GO:0008168//methyltransferase activity;
novel_mir88	CsG_LG2.g34656.i1	2.5	1.8	XP_011090436.1/1.2e-225/probable serine protease EDA2 isoform X1 [Sesamum indicum]	NA
novel_mir331	CsG_LG2.g37379.1	2.5	1.2	KVH93917.1/0.0e+00/Ethylene-insensitive 2 [Cynara cardunculus var. scolymus]	NA
miR396f_1	CsG_LG2.g37422.1	3.5	2.2	OTG20637.1/0.0e+00/putative potassium channel, voltage-dependent, EAG/ELK/ERG [Helianthus annuus]	NA
miR398	CsG_LG2.g38626.1	3	2	XP_021973277.1/0.0e+00/cation/H(+) antiporter 20 [Helianthus annuus] >OTG20724.1 putative cation/H+ exchanger 20 [Helianthus annuus]	cellular_component:GO:0016021//integral component of membrane;molecular_function:GO:0015299//solute:proton antiporter activity;
miR398b	CsG_LG2.g38626.1	3.5	2.5	XP_021973277.1/0.0e+00/cation/H(+) antiporter 20 [Helianthus annuus] >OTG20724.1 putative cation/H+ exchanger 20 [Helianthus annuus]	cellular_component:GO:0016021//integral component of membrane;molecular_function:GO:0015299//solute:proton antiporter activity;
miR530b_3	CsG_LG2.g38901.1	3.5	2.5	KVI09468.1/2.1e-78/Sterile alpha motif domain-containing protein [Cynara cardunculus var. scolymus]	NA
miR164a_1	CsG_LG2.g38993.i1	3	1.5	KVI09413.1/8.3e-170/Zein-binding domain-containing protein [Cynara cardunculus var. scolymus]	cellular_component:GO:0016021//integral component of membrane;
novel_mir216	CsG_LG2.g39048.1	3	1.5	AQK96327.1/5.5e-22/midA [Zea mays]	NA
novel_mir92	CsG_LG2.g39964.1	3	2.2	XP_017216970.1/3.0e-15/PREDICTED: interaptin-like [Daucus carota subsp. sativus]	NA
miR6111-5p	CsG_LG2.g40331.1	2	1	OTG08975.1/0.0e+00/putative protein kinase-like domain, Phloem protein 2-like protein [Helianthus annuus]	NA
miR166a	CsG_LG2.g40453.i1	1	0.8	BAC22513.1/0.0e+00/homeobox leucine-zipper protein [Zinnia violacea]	NA
miR166a-3p	CsG_LG2.g40453.i1	3	1.8	BAC22513.1/0.0e+00/homeobox leucine-zipper protein [Zinnia violacea]	NA
miR166e	CsG_LG2.g40453.i1	2.5	1.5	BAC22513.1/0.0e+00/homeobox leucine-zipper protein [Zinnia violacea]	NA
miR166e-3p	CsG_LG2.g40453.i1	3.5	1.5	BAC22513.1/0.0e+00/homeobox leucine-zipper protein [Zinnia violacea]	NA
miR166h-3p	CsG_LG2.g40453.i1	2	1.2	BAC22513.1/0.0e+00/homeobox leucine-zipper protein [Zinnia violacea]	NA
miR166m_1	CsG_LG2.g40453.i1	3	1.8	BAC22513.1/0.0e+00/homeobox leucine-zipper protein [Zinnia violacea]	NA
miR166m_2	CsG_LG2.g40453.i1	2.5	1.5	BAC22513.1/0.0e+00/homeobox leucine-zipper protein [Zinnia violacea]	NA
novel_mir28	CsG_LG2.g40453.i1	3.5	2	BAC22513.1/0.0e+00/homeobox leucine-zipper protein [Zinnia violacea]	NA
miR160a-5p	CsG_LG2.g40455.1	2	1	KVI09337.1/1.8e-299/Aux/IAA-ARF-dimerization [Cynara cardunculus var. scolymus]	biological_process:GO:0006355//regulation of transcription, DNA-templated;GO:0009734//auxin-activated signaling pathway;GO:0006351//transcription, DNA-templated;cellular_component:GO:0005634//nucleus;molecular_function:GO:0003677//DNA binding;
miR160a-5p_1	CsG_LG2.g40455.1	2.5	1	KVI09337.1/1.8e-299/Aux/IAA-ARF-dimerization [Cynara cardunculus var. scolymus]	biological_process:GO:0006355//regulation of transcription, DNA-templated;GO:0009734//auxin-activated signaling pathway;GO:0006351//transcription, DNA-templated;cellular_component:GO:0005634//nucleus;molecular_function:GO:0003677//DNA binding;
miR160b_1	CsG_LG2.g40455.1	1	0.5	KVI09337.1/1.8e-299/Aux/IAA-ARF-dimerization [Cynara cardunculus var. scolymus]	biological_process:GO:0006355//regulation of transcription, DNA-templated;GO:0009734//auxin-activated signaling pathway;GO:0006351//transcription, DNA-templated;cellular_component:GO:0005634//nucleus;molecular_function:GO:0003677//DNA binding;
miR160c-5p	CsG_LG2.g40455.1	0	0	KVI09337.1/1.8e-299/Aux/IAA-ARF-dimerization [Cynara cardunculus var. scolymus]	biological_process:GO:0006355//regulation of transcription, DNA-templated;GO:0009734//auxin-activated signaling pathway;GO:0006351//transcription, DNA-templated;cellular_component:GO:0005634//nucleus;molecular_function:GO:0003677//DNA binding;
miR160g	CsG_LG2.g40455.1	2.5	1	KVI09337.1/1.8e-299/Aux/IAA-ARF-dimerization [Cynara cardunculus var. scolymus]	biological_process:GO:0006355//regulation of transcription, DNA-templated;GO:0009734//auxin-activated signaling pathway;GO:0006351//transcription, DNA-templated;cellular_component:GO:0005634//nucleus;molecular_function:GO:0003677//DNA binding;
miR160g_2	CsG_LG2.g40455.1	3	2	KVI09337.1/1.8e-299/Aux/IAA-ARF-dimerization [Cynara cardunculus var. scolymus]	biological_process:GO:0006355//regulation of transcription, DNA-templated;GO:0009734//auxin-activated signaling pathway;GO:0006351//transcription, DNA-templated;cellular_component:GO:0005634//nucleus;molecular_function:GO:0003677//DNA binding;
miR162-3p	CsG_LG2.g41075.1	3	2	KVH87764.1/3.2e-19/Leucine-rich repeat-containing protein [Cynara cardunculus var. scolymus]	NA
miR319b-5p_4	CsG_LG2.g41785.i1	3	2.2	XP_022005702.1/2.2e-178/uncharacterized protein LOC110904180 isoform X2 [Helianthus annuus]	NA
miR2111a-5p	CsG_LG2.g42339.1	0	0	KVI09264.1/1.5e-201/Galactose oxidase, beta-propeller [Cynara cardunculus var. scolymus]	NA
novel_mir204	CsG_LG2.g42449.1	3	1.5	OTG28738.1/1.7e-235/putative zinc finger, CCHC-type [Helianthus annuus]	NA
novel_mir219	CsG_LG2.g42518.1	2	1	XP_022023630.1/1.9e-13/uncharacterized protein LOC110923883 [Helianthus annuus]	biological_process:GO:0015074//DNA integration;molecular_function:GO:0003676//nucleic acid binding;
miR2673a	CsG_LG2.g43017.1	2	1	OTF98851.1/0.0e+00/putative XPG/Rad2 endonuclease, PIN domain-like protein [Helianthus annuus]	biological_process:GO:0006289//nucleotide-excision repair;cellular_component:GO:0005634//nucleus;molecular_function:GO:0003697//single-stranded DNA binding;GO:0004519//endonuclease activity;
novel_mir194	CsG_LG2.g43437.1	2.5	1.2	XP_017640355.1/4.7e-47/PREDICTED: putative disease resistance protein RGA3 [Gossypium arboreum]	biological_process:GO:0006952//defense response;molecular_function:GO:0043531//ADP binding;
novel_mir270	CsG_LG2.g45914.1	3.5	2.2	KVI11773.1/3.7e-15/HAD-like domain-containing protein [Cynara cardunculus var. scolymus]	NA
miR172a_2	CsG_LG2.g46212.i1	2	1	XP_021987364.1/1.8e-178/AP2-like ethylene-responsive transcription factor TOE3 isoform X1 [Helianthus annuus] >OTG38497.1 putative AP2-like ethylene-responsive transcription factor [Helianthus annuus]	NA
miR172a_3	CsG_LG2.g46212.i1	3	1.5	XP_021987364.1/1.8e-178/AP2-like ethylene-responsive transcription factor TOE3 isoform X1 [Helianthus annuus] >OTG38497.1 putative AP2-like ethylene-responsive transcription factor [Helianthus annuus]	NA
miR172a_4	CsG_LG2.g46212.i1	1	0.5	XP_021987364.1/1.8e-178/AP2-like ethylene-responsive transcription factor TOE3 isoform X1 [Helianthus annuus] >OTG38497.1 putative AP2-like ethylene-responsive transcription factor [Helianthus annuus]	NA
miR172c-3p	CsG_LG2.g46212.i1	2	1	XP_021987364.1/1.8e-178/AP2-like ethylene-responsive transcription factor TOE3 isoform X1 [Helianthus annuus] >OTG38497.1 putative AP2-like ethylene-responsive transcription factor [Helianthus annuus]	NA
miR172c_2	CsG_LG2.g46212.i1	2	1	XP_021987364.1/1.8e-178/AP2-like ethylene-responsive transcription factor TOE3 isoform X1 [Helianthus annuus] >OTG38497.1 putative AP2-like ethylene-responsive transcription factor [Helianthus annuus]	NA
miR172d_1	CsG_LG2.g46212.i1	2	1	XP_021987364.1/1.8e-178/AP2-like ethylene-responsive transcription factor TOE3 isoform X1 [Helianthus annuus] >OTG38497.1 putative AP2-like ethylene-responsive transcription factor [Helianthus annuus]	NA
miR172e-3p_1	CsG_LG2.g46212.i1	2	1	XP_021987364.1/1.8e-178/AP2-like ethylene-responsive transcription factor TOE3 isoform X1 [Helianthus annuus] >OTG38497.1 putative AP2-like ethylene-responsive transcription factor [Helianthus annuus]	NA
miR171a-3p	CsG_LG2.g48075.1	3	2	ALF46584.1/3.0e-299/GRAS protein, partial [Chrysanthemum x morifolium]	NA
miR171a_3	CsG_LG2.g48075.1	1	1	ALF46584.1/3.0e-299/GRAS protein, partial [Chrysanthemum x morifolium]	NA
miR171b-3p	CsG_LG2.g48075.1	1	1	ALF46584.1/3.0e-299/GRAS protein, partial [Chrysanthemum x morifolium]	NA
miR171b-3p_3	CsG_LG2.g48075.1	2	1.5	ALF46584.1/3.0e-299/GRAS protein, partial [Chrysanthemum x morifolium]	NA
miR171b_2	CsG_LG2.g48075.1	1	1	ALF46584.1/3.0e-299/GRAS protein, partial [Chrysanthemum x morifolium]	NA
miR171d_1	CsG_LG2.g48075.1	3	2	ALF46584.1/3.0e-299/GRAS protein, partial [Chrysanthemum x morifolium]	NA
miR171f_3	CsG_LG2.g48075.1	3	2	ALF46584.1/3.0e-299/GRAS protein, partial [Chrysanthemum x morifolium]	NA
novel_mir204	CsG_LG2.g48200.1	3	1.5	OTG28738.1/0.0e+00/putative zinc finger, CCHC-type [Helianthus annuus]	NA
novel_mir204	CsG_LG2.g49555.1	3	1.5	OTG28738.1/1.1e-187/putative zinc finger, CCHC-type [Helianthus annuus]	NA
miR5658	CsG_LG2.g49857.i1	2	1.5	XP_022006171.1/4.5e-158/putative ribosomal large subunit pseudouridine synthase SVR1, chloroplastic [Helianthus annuus] >OTF99436.1 putative pseudouridine synthase, RluC/RluD [Helianthus annuus]	biological_process:GO:0001522//pseudouridine synthesis;molecular_function:GO:0003723//RNA binding;GO:0009982//pseudouridine synthase activity;
miR5658	CsG_LG2.g49991.1	1	0.5	GAU28022.1/1.1e-199/hypothetical protein TSUD_264800 [Trifolium subterraneum]	NA
novel_mir157	CsG_LG2.g49992.1	3	2	CAN62906.1/0.0e+00/hypothetical protein VITISV_043610 [Vitis vinifera]	NA
miR3623-5p	CsG_LG2.g50048.1	0.5	0.5	CDP07826.1/3.3e-140/unnamed protein product [Coffea canephora]	biological_process:GO:0007165//signal transduction;molecular_function:GO:0043531//ADP binding;
miR160a-5p	CsG_LG2.g50057.i1	2	1.5	KVI09708.1/8.1e-307/Aux/IAA-ARF-dimerization [Cynara cardunculus var. scolymus]	biological_process:GO:0006355//regulation of transcription, DNA-templated;GO:0009734//auxin-activated signaling pathway;GO:0006351//transcription, DNA-templated;cellular_component:GO:0005634//nucleus;molecular_function:GO:0003677//DNA binding;
miR160a-5p_1	CsG_LG2.g50057.i1	2	1.5	KVI09708.1/8.1e-307/Aux/IAA-ARF-dimerization [Cynara cardunculus var. scolymus]	biological_process:GO:0006355//regulation of transcription, DNA-templated;GO:0009734//auxin-activated signaling pathway;GO:0006351//transcription, DNA-templated;cellular_component:GO:0005634//nucleus;molecular_function:GO:0003677//DNA binding;
miR160b_1	CsG_LG2.g50057.i1	2	1.5	KVI09708.1/8.1e-307/Aux/IAA-ARF-dimerization [Cynara cardunculus var. scolymus]	biological_process:GO:0006355//regulation of transcription, DNA-templated;GO:0009734//auxin-activated signaling pathway;GO:0006351//transcription, DNA-templated;cellular_component:GO:0005634//nucleus;molecular_function:GO:0003677//DNA binding;
miR160c-5p	CsG_LG2.g50057.i1	2	1.5	KVI09708.1/8.1e-307/Aux/IAA-ARF-dimerization [Cynara cardunculus var. scolymus]	biological_process:GO:0006355//regulation of transcription, DNA-templated;GO:0009734//auxin-activated signaling pathway;GO:0006351//transcription, DNA-templated;cellular_component:GO:0005634//nucleus;molecular_function:GO:0003677//DNA binding;
miR160g	CsG_LG2.g50057.i1	3	2	KVI09708.1/8.1e-307/Aux/IAA-ARF-dimerization [Cynara cardunculus var. scolymus]	biological_process:GO:0006355//regulation of transcription, DNA-templated;GO:0009734//auxin-activated signaling pathway;GO:0006351//transcription, DNA-templated;cellular_component:GO:0005634//nucleus;molecular_function:GO:0003677//DNA binding;
miR160g_2	CsG_LG2.g50057.i1	1.5	1	KVI09708.1/8.1e-307/Aux/IAA-ARF-dimerization [Cynara cardunculus var. scolymus]	biological_process:GO:0006355//regulation of transcription, DNA-templated;GO:0009734//auxin-activated signaling pathway;GO:0006351//transcription, DNA-templated;cellular_component:GO:0005634//nucleus;molecular_function:GO:0003677//DNA binding;
miR160h	CsG_LG2.g50057.i1	2	1.5	KVI09708.1/8.1e-307/Aux/IAA-ARF-dimerization [Cynara cardunculus var. scolymus]	biological_process:GO:0006355//regulation of transcription, DNA-templated;GO:0009734//auxin-activated signaling pathway;GO:0006351//transcription, DNA-templated;cellular_component:GO:0005634//nucleus;molecular_function:GO:0003677//DNA binding;
novel_mir29	CsG_LG2.g50179.1	2	1.5	XP_021826665.1/1.4e-143/uncharacterized protein LOC110767426 isoform X2 [Prunus avium]	cellular_component:GO:0005887//integral component of plasma membrane;molecular_function:GO:0015173//aromatic amino acid transmembrane transporter activity;
miR3623-5p	CsG_LG2.g50203.1	2.5	1.5	OTG23578.1/1.5e-212/putative toll/interleukin-1 receptor (TIR) domain-containing protein [Helianthus annuus]	NA
miR3623-5p	CsG_LG2.g50241.i1	2.5	1.5	OTG23578.1/7.3e-207/putative toll/interleukin-1 receptor (TIR) domain-containing protein [Helianthus annuus]	NA
miR172d_1	CsG_LG2.g50961.1	3	1.5	KVI09742.1/1.1e-127/AP2/ERF domain-containing protein [Cynara cardunculus var. scolymus]	NA
miR172e-3p_1	CsG_LG2.g50961.1	3	1.5	KVI09742.1/1.1e-127/AP2/ERF domain-containing protein [Cynara cardunculus var. scolymus]	NA
miR2673a	CsG_LG2.g50961.1	3	1.5	KVI09742.1/1.1e-127/AP2/ERF domain-containing protein [Cynara cardunculus var. scolymus]	NA
miR396a_1	CsG_LG2.g51393.1	2.5	2.5	XP_022006303.1/1.3e-107/uncharacterized protein LOC110904758 [Helianthus annuus] >OTF99579.1 putative membrane lipoprotein [Helianthus annuus]	NA
novel_mir73	CsG_LG2.g51939.1	0	0	NA	NA
novel_mir73	CsG_LG2.g51940.1	0	0	NA	NA
miR395e-5p_3	CsG_LG2.g52107.1	3.5	2.5	OTG12718.1/8.0e-226/putative concanavalin A-like lectin/glucanase domain-containing protein [Helianthus annuus]	NA
miR845	CsG_LG2.g52281.1	2	2.5	OTG27347.1/6.1e-11/hypothetical protein HannXRQ_Chr04g0099031 [Helianthus annuus]	NA
miR2673a	CsG_LG2.g53178.1	3	2	XP_022006492.1/1.3e-166/UBP1-associated protein 2A-like [Helianthus annuus] >OTF99764.1 putative nucleotide-binding alpha-beta plait domain-containing protein [Helianthus annuus]	molecular_function:GO:0003723//RNA binding;
novel_mir63	CsG_LG2.g55550.1	2.5	1.8	OTF99850.1/0.0e+00/putative leucine-rich repeat protein, plant-type [Helianthus annuus]	NA
novel_mir92	CsG_LG2.g56281.1	3	1.8	XP_022006659.1/1.2e-261/protein DETOXIFICATION 49-like [Helianthus annuus]	NA
miR172c-3p	CsG_LG2.g56789.1	3.5	2.2	XP_022036694.1/1.4e-147/uncharacterized protein LOC110939292 [Helianthus annuus]	NA
miR1446a	CsG_LG2.g57073.i1	3	2.5	AGM15311.1/0.0e+00/embryonic flower 2_1 [Chrysanthemum x morifolium]	NA
novel_mir249	CsG_LG2.g57658.1	3.5	1.2	NA	NA
miR5658	CsG_LG2.g57787.1	0.5	0.5	KVH88399.1/0.0e+00/DNA mismatch repair protein MutS, core [Cynara cardunculus var. scolymus]	biological_process:GO:0045910//negative regulation of DNA recombination;GO:0006298//mismatch repair;molecular_function:GO:0005524//ATP binding;GO:0030983//mismatched DNA binding;GO:0004519//endonuclease activity;GO:0016887//ATPase activity;
miR8626	CsG_LG3.g01265.1	3.5	2	AAP54042.1/6.2e-86/transposon protein, putative, Mutator sub-class [Oryza sativa Japonica Group]	NA
novel_mir204	CsG_LG3.g01778.1	3	1.5	OTG28738.1/3.3e-264/putative zinc finger, CCHC-type [Helianthus annuus]	NA
novel_mir204	CsG_LG3.g01981.1	3	1.5	OTG28738.1/0.0e+00/putative zinc finger, CCHC-type [Helianthus annuus]	NA
miR399_1	CsG_LG3.g03042.1	3.5	2.5	XP_021981613.1/0.0e+00/BTB/POZ domain-containing protein FBL11 isoform X1 [Helianthus annuus] >OTG14250.1 putative BTB/POZ domain-containing protein FBL11 [Helianthus annuus]	NA
miR2673a	CsG_LG3.g03635.1	3.5	2	XP_022036694.1/1.1e-99/uncharacterized protein LOC110939292 [Helianthus annuus]	NA
novel_mir92	CsG_LG3.g06792.1	3	1.5	OTG11336.1/1.6e-128/putative zinc finger, CCHC-type [Helianthus annuus]	NA
novel_mir204	CsG_LG3.g07639.1	3	1.5	OTG28738.1/7.5e-247/putative zinc finger, CCHC-type [Helianthus annuus]	NA
novel_mir204	CsG_LG3.g07846.1	3	1.5	OTG28738.1/0.0e+00/putative zinc finger, CCHC-type [Helianthus annuus]	NA
novel_mir210	CsG_LG3.g11736.1	2	1	XP_021971083.1/4.7e-44/structural maintenance of chromosomes protein 5 [Helianthus annuus] >OTG36452.1 putative structural maintenance of chromosomes 5 [Helianthus annuus]	NA
novel_mir210	CsG_LG3.g11742.1	2	1	XP_011086372.1/1.3e-51/chromatin remodeling protein EBS isoform X1 [Sesamum indicum]	NA
miR2673a	CsG_LG3.g13015.i1	2	1	XP_010266190.1/5.6e-55/PREDICTED: HMG1/2-like protein [Nelumbo nucifera]	cellular_component:GO:0005634//nucleus;molecular_function:GO:0003677//DNA binding;
miR399b	CsG_LG3.g13906.1	3.5	2.2	XP_022031228.1/1.3e-237/ammonium transporter 3 member 2-like [Helianthus annuus] >OTG31770.1 putative ammonium transporter, Ammonium/urea transporter [Helianthus annuus]	cellular_component:GO:0016021//integral component of membrane;molecular_function:GO:0008519//ammonium transmembrane transporter activity;
miR156_2	CsG_LG3.g16254.i1	3	1.5	XP_022015744.1/0.0e+00/beta-galactosidase 3-like [Helianthus annuus] >OTF93249.1 putative beta-galactosidase 5 [Helianthus annuus]	biological_process:GO:0005975//carbohydrate metabolic process;molecular_function:GO:0030246//carbohydrate binding;GO:0004565//beta-galactosidase activity;
novel_mir270	CsG_LG3.g16814.1	3.5	2.2	XP_021994813.1/5.7e-25/mitotic-spindle organizing protein 1B-like [Helianthus annuus] >OTG09381.1 putative atGCP3 interacting protein 1 [Helianthus annuus]	NA
miR2673a	CsG_LG3.g16815.1	2	1	KVI02854.1/0.0e+00/hypothetical protein Ccrd_018851 [Cynara cardunculus var. scolymus]	NA
novel_mir216	CsG_LG3.g17854.1	3.5	2	XP_022015624.1/9.2e-250/cytochrome P450 90B1 [Helianthus annuus] >OTF93201.1 putative cytochrome P450 superfamily protein [Helianthus annuus]	NA
miR5658	CsG_LG3.g20447.1	2	1	KVI02791.1/4.4e-268/protein of unknown function DUF4378 [Cynara cardunculus var. scolymus]	NA
novel_mir249	CsG_LG3.g23776.1	3.5	2	XP_021998494.1/3.1e-203/molybdate-anion transporter [Helianthus annuus] >OTG05736.1 putative major facilitator superfamily protein [Helianthus annuus]	cellular_component:GO:0016021//integral component of membrane;molecular_function:GO:0015098//molybdate ion transmembrane transporter activity;
novel_mir63	CsG_LG3.g24081.1	3	2	XP_021991006.1/0.0e+00/uncharacterized protein LOC110887742 [Helianthus annuus]	NA
miR172a_2	CsG_LG3.g24432.i1	2	1	XP_021998113.1/7.8e-182/floral homeotic protein APETALA 2-like [Helianthus annuus] >OTG05352.1 putative AP2-like ethylene-responsive transcription factor [Helianthus annuus]	NA
miR172a_3	CsG_LG3.g24432.i1	3	1.5	XP_021998113.1/7.8e-182/floral homeotic protein APETALA 2-like [Helianthus annuus] >OTG05352.1 putative AP2-like ethylene-responsive transcription factor [Helianthus annuus]	NA
miR172a_4	CsG_LG3.g24432.i1	1	0.5	XP_021998113.1/7.8e-182/floral homeotic protein APETALA 2-like [Helianthus annuus] >OTG05352.1 putative AP2-like ethylene-responsive transcription factor [Helianthus annuus]	NA
miR172c-3p	CsG_LG3.g24432.i1	2	1	XP_021998113.1/7.8e-182/floral homeotic protein APETALA 2-like [Helianthus annuus] >OTG05352.1 putative AP2-like ethylene-responsive transcription factor [Helianthus annuus]	NA
miR172c_2	CsG_LG3.g24432.i1	2	1	XP_021998113.1/7.8e-182/floral homeotic protein APETALA 2-like [Helianthus annuus] >OTG05352.1 putative AP2-like ethylene-responsive transcription factor [Helianthus annuus]	NA
miR172d_1	CsG_LG3.g24432.i1	2	1	XP_021998113.1/7.8e-182/floral homeotic protein APETALA 2-like [Helianthus annuus] >OTG05352.1 putative AP2-like ethylene-responsive transcription factor [Helianthus annuus]	NA
miR172e-3p_1	CsG_LG3.g24432.i1	2	1	XP_021998113.1/7.8e-182/floral homeotic protein APETALA 2-like [Helianthus annuus] >OTG05352.1 putative AP2-like ethylene-responsive transcription factor [Helianthus annuus]	NA
novel_mir204	CsG_LG3.g28841.1	3	1.5	CAN66637.1/0.0e+00/hypothetical protein VITISV_011340 [Vitis vinifera]	NA
novel_mir216	CsG_LG3.g30021.i1	3.5	2	XP_022011523.1/0.0e+00/serine/threonine-protein kinase BLUS1-like isoform X2 [Helianthus annuus] >OTF94706.1 putative protein kinase-like domain-containing protein [Helianthus annuus]	NA
miR6111-5p	CsG_LG3.g30194.1	0.5	0.5	OTG35872.1/9.7e-06/putative serine/threonine/dual specificity protein kinase, catalytic domain-containing protein [Helianthus annuus]	NA
miR5658	CsG_LG3.g30254.1	1	0.5	KVI02468.1/1.6e-218/hypothetical protein Ccrd_019238 [Cynara cardunculus var. scolymus]	NA
novel_mir86	CsG_LG3.g30437.1	0	0	XP_022022056.1/2.2e-08/agamous-like MADS-box protein AGL27 [Helianthus annuus] >OTF85321.1 putative K-box region and MADS-box transcription factor family protein [Helianthus annuus]	NA
miR156g_1	CsG_LG3.g30689.1	3	2	XP_022021137.1/4.2e-77/cystinosin homolog [Helianthus annuus] >OTF86316.1 putative lysosomal cystine transporter [Helianthus annuus]	biological_process:GO:0015811//L-cystine transport;cellular_component:GO:0005774//vacuolar membrane;GO:0016021//integral component of membrane;molecular_function:GO:0015184//L-cystine transmembrane transporter activity;
miR156g_1	CsG_LG3.g30691.1	3	2	XP_004234009.1/2.2e-109/PREDICTED: cystinosin homolog [Solanum lycopersicum]	biological_process:GO:0015811//L-cystine transport;cellular_component:GO:0005774//vacuolar membrane;GO:0016021//integral component of membrane;molecular_function:GO:0015184//L-cystine transmembrane transporter activity;
miR2673a	CsG_LG3.g33454.1	1	0.5	OTG19840.1/2.0e-57/putative F-box domain, FBD domain, Leucine-rich repeat domain, L domain-like protein [Helianthus annuus]	NA
novel_mir63	CsG_LG3.g33757.1	3	1.5	XP_022022049.1/0.0e+00/MDIS1-interacting receptor like kinase 2-like [Helianthus annuus] >OTF86490.1 putative leucine-rich repeat receptor-like protein kinase family protein [Helianthus annuus]	NA
miR2673a	CsG_LG3.g35568.1	2.5	1.5	KVH96243.1/4.1e-96/hypothetical protein Ccrd_001672 [Cynara cardunculus var. scolymus]	NA
novel_mir204	CsG_LG3.g36429.1	3	1.5	OTG28738.1/2.6e-91/putative zinc finger, CCHC-type [Helianthus annuus]	NA
novel_mir109	CsG_LG3.g38053.1	3	1.5	KVG92391.1/6.8e-24/Homeodomain-like protein, partial [Cynara cardunculus var. scolymus]	NA
novel_mir92	CsG_LG3.g38365.1	1	0.5	NA	NA
novel_mir204	CsG_LG3.g39273.1	3	1.5	OTG28738.1/2.4e-220/putative zinc finger, CCHC-type [Helianthus annuus]	NA
novel_mir4	CsG_LG3.g39868.i1	3.5	2.5	XP_022021146.1/4.8e-146/peroxidase 3-like [Helianthus annuus] >XP_022021147.1 peroxidase 3-like [Helianthus annuus] >OTF85777.1 putative peroxidase superfamily protein [Helianthus annuus]	NA
miR2673a	CsG_LG3.g40470.i1	3.5	2	XP_022021978.1/1.6e-54/zinc finger protein CONSTANS-LIKE 1-like [Helianthus annuus] >OTF85733.1 putative B-box-type zinc finger [Helianthus annuus]	cellular_component:GO:0005622//intracellular;molecular_function:GO:0008270//zinc ion binding;
miR5658	CsG_LG3.g40680.1	2	1.2	OTG15404.1/1.4e-132/putative ELMO domain-containing protein [Helianthus annuus]	NA
novel_mir96	CsG_LG3.g42079.1	2	1	AAX22110.1/1.7e-14/RPB2, partial [Rhododendron micranthum]	biological_process:GO:0006366//transcription from RNA polymerase II promoter;cellular_component:GO:0005665//DNA-directed RNA polymerase II, core complex;molecular_function:GO:0003899//DNA-directed 5'-3' RNA polymerase activity;GO:0032549//ribonucleoside binding;GO:0003677//DNA binding;
miR171a-3p	CsG_LG3.g43164.i1	3.5	2.2	XP_021969736.1/0.0e+00/probable metal-nicotianamine transporter YSL7 [Helianthus annuus] >OTG22433.1 putative oligopeptide transporter, OPT superfamily [Helianthus annuus]	biological_process:GO:0055085//transmembrane transport;cellular_component:GO:0016021//integral component of membrane;
miR394a_1	CsG_LG3.g44795.1	1	1	KVI05743.1/9.4e-185/F-box associated interaction domain-containing protein [Cynara cardunculus var. scolymus]	NA
miR156	CsG_LG3.g44823.i1	2	1.5	ALF46632.1/5.5e-251/SBP-like protein, partial [Chrysanthemum x morifolium]	cellular_component:GO:0005634//nucleus;molecular_function:GO:0046872//metal ion binding;GO:0003677//DNA binding;
miR156_2	CsG_LG3.g44823.i1	2	1	ALF46632.1/5.5e-251/SBP-like protein, partial [Chrysanthemum x morifolium]	cellular_component:GO:0005634//nucleus;molecular_function:GO:0046872//metal ion binding;GO:0003677//DNA binding;
miR156a	CsG_LG3.g44823.i1	2	1.5	ALF46632.1/5.5e-251/SBP-like protein, partial [Chrysanthemum x morifolium]	cellular_component:GO:0005634//nucleus;molecular_function:GO:0046872//metal ion binding;GO:0003677//DNA binding;
miR156a-5p	CsG_LG3.g44823.i1	1	1	ALF46632.1/5.5e-251/SBP-like protein, partial [Chrysanthemum x morifolium]	cellular_component:GO:0005634//nucleus;molecular_function:GO:0046872//metal ion binding;GO:0003677//DNA binding;
miR156b_2	CsG_LG3.g44823.i1	2.5	1.8	ALF46632.1/5.5e-251/SBP-like protein, partial [Chrysanthemum x morifolium]	cellular_component:GO:0005634//nucleus;molecular_function:GO:0046872//metal ion binding;GO:0003677//DNA binding;
miR156c	CsG_LG3.g44823.i1	0	0	ALF46632.1/5.5e-251/SBP-like protein, partial [Chrysanthemum x morifolium]	cellular_component:GO:0005634//nucleus;molecular_function:GO:0046872//metal ion binding;GO:0003677//DNA binding;
miR156f-5p	CsG_LG3.g44823.i1	2	1.5	ALF46632.1/5.5e-251/SBP-like protein, partial [Chrysanthemum x morifolium]	cellular_component:GO:0005634//nucleus;molecular_function:GO:0046872//metal ion binding;GO:0003677//DNA binding;
miR156g_1	CsG_LG3.g44823.i1	3	1.5	ALF46632.1/5.5e-251/SBP-like protein, partial [Chrysanthemum x morifolium]	cellular_component:GO:0005634//nucleus;molecular_function:GO:0046872//metal ion binding;GO:0003677//DNA binding;
miR156h	CsG_LG3.g44823.i1	0.5	0.2	ALF46632.1/5.5e-251/SBP-like protein, partial [Chrysanthemum x morifolium]	cellular_component:GO:0005634//nucleus;molecular_function:GO:0046872//metal ion binding;GO:0003677//DNA binding;
miR156j_1	CsG_LG3.g44823.i1	2	1.5	ALF46632.1/5.5e-251/SBP-like protein, partial [Chrysanthemum x morifolium]	cellular_component:GO:0005634//nucleus;molecular_function:GO:0046872//metal ion binding;GO:0003677//DNA binding;
miR156k_2	CsG_LG3.g44823.i1	1	1	ALF46632.1/5.5e-251/SBP-like protein, partial [Chrysanthemum x morifolium]	cellular_component:GO:0005634//nucleus;molecular_function:GO:0046872//metal ion binding;GO:0003677//DNA binding;
miR157a-5p	CsG_LG3.g44823.i1	2	1	ALF46632.1/5.5e-251/SBP-like protein, partial [Chrysanthemum x morifolium]	cellular_component:GO:0005634//nucleus;molecular_function:GO:0046872//metal ion binding;GO:0003677//DNA binding;
miR157d	CsG_LG3.g44823.i1	2	1	ALF46632.1/5.5e-251/SBP-like protein, partial [Chrysanthemum x morifolium]	cellular_component:GO:0005634//nucleus;molecular_function:GO:0046872//metal ion binding;GO:0003677//DNA binding;
miR2673a	CsG_LG3.g45601.1	3	2	XP_006356406.1/1.4e-119/PREDICTED: cysteine-rich receptor-like protein kinase 2 [Solanum tuberosum]	cellular_component:GO:0016021//integral component of membrane;molecular_function:GO:0004674//protein serine/threonine kinase activity;GO:0005524//ATP binding;
novel_mir270	CsG_LG3.g46108.1	3.5	2.2	XP_002954632.1/6.7e-09/hypothetical protein VOLCADRAFT_121342 [Volvox carteri f. nagariensis] >EFJ44273.1 hypothetical protein VOLCADRAFT_121342 [Volvox carteri f. nagariensis]	NA
novel_mir204	CsG_LG3.g46610.1	3	1.5	OTG28738.1/3.2e-279/putative zinc finger, CCHC-type [Helianthus annuus]	NA
miR2673a	CsG_LG3.g46632.1	3	1.5	KVH95568.1/1.3e-144/hypothetical protein Ccrd_002374, partial [Cynara cardunculus var. scolymus]	NA
novel_mir270	CsG_LG3.g46806.1	3.5	2.2	NA	NA
novel_mir249	CsG_LG3.g47798.1	2.5	1	KVI10535.1/1.1e-53/hypothetical protein Ccrd_011065, partial [Cynara cardunculus var. scolymus]	NA
miR319_1	CsG_LG3.g47933.1	3.5	2	ALF46616.1/2.3e-180/NIN-like protein, partial [Chrysanthemum x morifolium]	NA
miR319c_1	CsG_LG3.g47933.1	3.5	2	ALF46616.1/2.3e-180/NIN-like protein, partial [Chrysanthemum x morifolium]	NA
miR319_1	CsG_LG3.g47969.i1	3.5	2	ALF46616.1/6.4e-181/NIN-like protein, partial [Chrysanthemum x morifolium]	NA
miR319c_1	CsG_LG3.g47969.i1	3.5	2	ALF46616.1/6.4e-181/NIN-like protein, partial [Chrysanthemum x morifolium]	NA
miR319_1	CsG_LG3.g48242.1	3.5	2	ALF46616.1/9.5e-75/NIN-like protein, partial [Chrysanthemum x morifolium]	NA
miR319c_1	CsG_LG3.g48242.1	3.5	2	ALF46616.1/9.5e-75/NIN-like protein, partial [Chrysanthemum x morifolium]	NA
miR319_1	CsG_LG3.g48273.1	3.5	2	ALF46616.1/4.5e-77/NIN-like protein, partial [Chrysanthemum x morifolium]	NA
miR319c_1	CsG_LG3.g48273.1	3.5	2	ALF46616.1/4.5e-77/NIN-like protein, partial [Chrysanthemum x morifolium]	NA
novel_mir204	CsG_LG3.g49291.1	3	1.5	OTG28738.1/8.7e-202/putative zinc finger, CCHC-type [Helianthus annuus]	NA
miR5658	CsG_LG3.g50174.i1	2	1	XP_022020588.1/6.3e-234/TBC1 domain family member 15-like isoform X2 [Helianthus annuus]	NA
miR5658	CsG_LG3.g50566.1	2	1	XP_022020554.1/1.7e-240/E3 ubiquitin-protein ligase RNF14-like [Helianthus annuus] >OTF85280.1 putative NDR1/HIN1-like 8 [Helianthus annuus]	biological_process:GO:0042787//protein ubiquitination involved in ubiquitin-dependent protein catabolic process;GO:0032436//positive regulation of proteasomal ubiquitin-dependent protein catabolic process;GO:0000209//protein polyubiquitination;cellular_component:GO:0005737//cytoplasm;GO:0000151//ubiquitin ligase complex;molecular_function:GO:0061630//ubiquitin protein ligase activity;GO:0031624//…
miR845	CsG_LG3.g50598.1	2	2.5	ACA13386.1/2.0e-262/beta-amyrin synthase [Artemisia annua]	NA
miR845c	CsG_LG3.g50598.1	3	2	ACA13386.1/2.0e-262/beta-amyrin synthase [Artemisia annua]	NA
miR172c-3p	CsG_LG3.g50852.1	3	2	OTG30017.1/7.7e-75/putative zinc finger, CCHC-type [Helianthus annuus]	NA
miR2673a	CsG_LG3.g51225.1	3	1.5	XP_022023982.1/5.0e-70/leukocyte receptor cluster member 1 homolog [Helianthus annuus]	NA
miR171a-3p	CsG_LG3.g51246.1	0	0	KVH95506.1/5.0e-183/Transcription factor GRAS [Cynara cardunculus var. scolymus]	NA
miR171a_3	CsG_LG3.g51246.1	1	0.5	KVH95506.1/5.0e-183/Transcription factor GRAS [Cynara cardunculus var. scolymus]	NA
miR171b-3p	CsG_LG3.g51246.1	2	1	KVH95506.1/5.0e-183/Transcription factor GRAS [Cynara cardunculus var. scolymus]	NA
miR171b-3p_3	CsG_LG3.g51246.1	3	1.5	KVH95506.1/5.0e-183/Transcription factor GRAS [Cynara cardunculus var. scolymus]	NA
miR171b_2	CsG_LG3.g51246.1	1	0.5	KVH95506.1/5.0e-183/Transcription factor GRAS [Cynara cardunculus var. scolymus]	NA
miR171c_3	CsG_LG3.g51246.1	1	0.5	KVH95506.1/5.0e-183/Transcription factor GRAS [Cynara cardunculus var. scolymus]	NA
miR171d_1	CsG_LG3.g51246.1	1	0.5	KVH95506.1/5.0e-183/Transcription factor GRAS [Cynara cardunculus var. scolymus]	NA
miR171f_3	CsG_LG3.g51246.1	1	0.5	KVH95506.1/5.0e-183/Transcription factor GRAS [Cynara cardunculus var. scolymus]	NA
miR5658	CsG_LG3.g51971.1	3	1.5	KVH95452.1/3.3e-182/AAA+ ATPase domain-containing protein [Cynara cardunculus var. scolymus]	biological_process:GO:0006260//DNA replication;molecular_function:GO:0003677//DNA binding;GO:0005524//ATP binding;
novel_mir109	CsG_LG3.g52018.1	2	2.5	XP_009334129.1/8.8e-14/PREDICTED: uncharacterized protein LOC103926967 [Pyrus x bretschneideri] >XP_009334130.1 PREDICTED: uncharacterized protein LOC103926967 [Pyrus x bretschneideri]	NA
novel_mir204	CsG_LG3.g52711.1	3	1.5	ABW81017.1/5.6e-225/gag-pol polymerase, partial [Arabidopsis lyrata subsp. lyrata]	NA
novel_mir270	CsG_LG3.g52878.1	3.5	2.2	KVH95609.1/8.0e-37/hypothetical protein Ccrd_002363 [Cynara cardunculus var. scolymus]	NA
miR2673a	CsG_LG3.g53255.i1	3.5	2	KVH95199.1/1.4e-229/Peptidase C19, ubiquitin carboxyl-terminal hydrolase 2 [Cynara cardunculus var. scolymus]	NA
miR530a	CsG_LG3.g53299.i1	2	1	XP_021969346.1/5.2e-150/mitochondrial carnitine/acylcarnitine carrier-like protein [Helianthus annuus] >XP_021969347.1 mitochondrial carnitine/acylcarnitine carrier-like protein [Helianthus annuus]	NA
miR530b_3	CsG_LG3.g53299.i1	2.5	1.5	XP_021969346.1/5.2e-150/mitochondrial carnitine/acylcarnitine carrier-like protein [Helianthus annuus] >XP_021969347.1 mitochondrial carnitine/acylcarnitine carrier-like protein [Helianthus annuus]	NA
miR530b_4	CsG_LG3.g53299.i1	3	1.5	XP_021969346.1/5.2e-150/mitochondrial carnitine/acylcarnitine carrier-like protein [Helianthus annuus] >XP_021969347.1 mitochondrial carnitine/acylcarnitine carrier-like protein [Helianthus annuus]	NA
novel_mir204	CsG_LG3.g53697.1	3.5	1.8	OTG28738.1/2.2e-134/putative zinc finger, CCHC-type [Helianthus annuus]	NA
novel_mir78	CsG_LG3.g53921.1	0	0	XP_021970869.1/7.6e-92/uncharacterized protein LOC110865851 [Helianthus annuus]	NA
miR172a_2	CsG_LG4.Cse_sc005454.1_g020.1	2	1	XP_021982803.1/2.8e-190/AP2-like ethylene-responsive transcription factor TOE3 [Helianthus annuus]	NA
miR172a_3	CsG_LG4.Cse_sc005454.1_g020.1	3	1.5	XP_021982803.1/2.8e-190/AP2-like ethylene-responsive transcription factor TOE3 [Helianthus annuus]	NA
miR172a_4	CsG_LG4.Cse_sc005454.1_g020.1	1	0.5	XP_021982803.1/2.8e-190/AP2-like ethylene-responsive transcription factor TOE3 [Helianthus annuus]	NA
miR172c-3p	CsG_LG4.Cse_sc005454.1_g020.1	2	1	XP_021982803.1/2.8e-190/AP2-like ethylene-responsive transcription factor TOE3 [Helianthus annuus]	NA
miR172c_2	CsG_LG4.Cse_sc005454.1_g020.1	2	1	XP_021982803.1/2.8e-190/AP2-like ethylene-responsive transcription factor TOE3 [Helianthus annuus]	NA
miR172d_1	CsG_LG4.Cse_sc005454.1_g020.1	2	1	XP_021982803.1/2.8e-190/AP2-like ethylene-responsive transcription factor TOE3 [Helianthus annuus]	NA
miR172e-3p_1	CsG_LG4.Cse_sc005454.1_g020.1	2	1	XP_021982803.1/2.8e-190/AP2-like ethylene-responsive transcription factor TOE3 [Helianthus annuus]	NA
miR845c	CsG_LG4.g00241.1	3.5	1.8	XP_022030612.1/8.9e-101/MDIS1-interacting receptor like kinase 2-like [Helianthus annuus]	NA
miR845d	CsG_LG4.g00241.1	2.5	1.2	XP_022030612.1/8.9e-101/MDIS1-interacting receptor like kinase 2-like [Helianthus annuus]	NA
novel_mir144	CsG_LG4.g01567.i1	3.5	2.5	KVI01551.1/1.7e-07/AAA+ ATPase domain-containing protein [Cynara cardunculus var. scolymus]	NA
miR5658	CsG_LG4.g01954.1	3	2	XP_022038386.1/8.5e-114/transcription factor MYB41-like [Helianthus annuus] >OTG25409.1 putative homeodomain-like protein [Helianthus annuus]	biological_process:GO:0006357//regulation of transcription from RNA polymerase II promoter;GO:0030154//cell differentiation;cellular_component:GO:0005634//nucleus;molecular_function:GO:0000981//RNA polymerase II transcription factor activity, sequence-specific DNA binding;GO:0043565//sequence-specific DNA binding;GO:0044212//transcription regulatory region DNA binding;GO:0001135//transcription fa…
novel_mir204	CsG_LG4.g02511.1	3	1.5	OTG28738.1/2.9e-195/putative zinc finger, CCHC-type [Helianthus annuus]	NA
miR845c	CsG_LG4.g03861.1	3	1.5	KVI07827.1/3.9e-35/Methyltransferase type 11 [Cynara cardunculus var. scolymus]	biological_process:GO:0006656//phosphatidylcholine biosynthetic process;GO:0032259//methylation;cellular_component:GO:0005737//cytoplasm;molecular_function:GO:0008757//S-adenosylmethionine-dependent methyltransferase activity;GO:0000234//phosphoethanolamine N-methyltransferase activity;
miR845d	CsG_LG4.g03861.1	2	1	KVI07827.1/3.9e-35/Methyltransferase type 11 [Cynara cardunculus var. scolymus]	biological_process:GO:0006656//phosphatidylcholine biosynthetic process;GO:0032259//methylation;cellular_component:GO:0005737//cytoplasm;molecular_function:GO:0008757//S-adenosylmethionine-dependent methyltransferase activity;GO:0000234//phosphoethanolamine N-methyltransferase activity;
miR171a_3	CsG_LG4.g04018.1	3	2	OTG04873.1/0.0e+00/putative E3 ubiquitin-protein ligase LIN-1 [Helianthus annuus]	NA
novel_mir204	CsG_LG4.g04335.1	3	1.5	OTG28738.1/0.0e+00/putative zinc finger, CCHC-type [Helianthus annuus]	NA
miR2673a	CsG_LG4.g04433.1	1.5	1	OTF96973.1/7.6e-98/putative DNA/RNA-binding protein Alba-like protein [Helianthus annuus]	molecular_function:GO:0003676//nucleic acid binding;
novel_mir249	CsG_LG4.g04596.1	3	2	NA	NA
novel_mir111	CsG_LG4.g04651.1	0	0	XP_022020676.1/9.9e-34/uncharacterized protein LOC110920786 [Helianthus annuus] >OTF86805.1 putative elongation factor family protein [Helianthus annuus]	molecular_function:GO:0005525//GTP binding;GO:0003924//GTPase activity;
miR171a-3p	CsG_LG4.g05136.1	0	0	ALF46581.1/5.0e-240/GRAS protein, partial [Chrysanthemum x morifolium]	NA
miR171a_3	CsG_LG4.g05136.1	1	0.5	ALF46581.1/5.0e-240/GRAS protein, partial [Chrysanthemum x morifolium]	NA
miR171b-3p	CsG_LG4.g05136.1	3	1.5	ALF46581.1/5.0e-240/GRAS protein, partial [Chrysanthemum x morifolium]	NA
miR171b_2	CsG_LG4.g05136.1	1	0.5	ALF46581.1/5.0e-240/GRAS protein, partial [Chrysanthemum x morifolium]	NA
miR171c_3	CsG_LG4.g05136.1	1	0.5	ALF46581.1/5.0e-240/GRAS protein, partial [Chrysanthemum x morifolium]	NA
miR171d_1	CsG_LG4.g05136.1	2	1	ALF46581.1/5.0e-240/GRAS protein, partial [Chrysanthemum x morifolium]	NA
miR171f_3	CsG_LG4.g05136.1	2	1	ALF46581.1/5.0e-240/GRAS protein, partial [Chrysanthemum x morifolium]	NA
novel_mir204	CsG_LG4.g06046.1	3	1.5	ABW81017.1/0.0e+00/gag-pol polymerase, partial [Arabidopsis lyrata subsp. lyrata]	NA
novel_mir58	CsG_LG4.g06048.1	2.5	2	KVH99847.1/2.2e-265/Disease resistance protein [Cynara cardunculus var. scolymus]	NA
miR3623-5p	CsG_LG4.g06282.1	3.5	2	XP_022033829.1/3.6e-266/TMV resistance protein N-like [Helianthus annuus]	NA
novel_mir113	CsG_LG4.g06310.1	2	1	XP_019196928.1/4.9e-06/PREDICTED: pentatricopeptide repeat-containing protein At4g04790, mitochondrial-like isoform X2 [Ipomoea nil]	NA
novel_mir51	CsG_LG4.g06598.1	1	1	XP_021976806.1/1.8e-10/nuclear pore complex protein DDB_G0274915-like [Helianthus annuus] >OTG17906.1 hypothetical protein HannXRQ_Chr08g0217351 [Helianthus annuus]	NA
novel_mir249	CsG_LG4.g07679.1	3	2	NA	NA
miR2673a	CsG_LG4.g08601.1	2	1	NA	NA
novel_mir116	CsG_LG4.g08779.1	3.5	1.8	NA	NA
novel_mir249	CsG_LG4.g09250.1	3	2	NA	NA
novel_mir210	CsG_LG4.g09384.1	2	1	XP_011086372.1/1.1e-52/chromatin remodeling protein EBS isoform X1 [Sesamum indicum]	NA
miR172a_2	CsG_LG4.g09618.1	2	1	XP_022005244.1/4.4e-130/protein argonaute 4A-like [Helianthus annuus]	NA
miR172a_3	CsG_LG4.g09618.1	3	1	XP_022005244.1/4.4e-130/protein argonaute 4A-like [Helianthus annuus]	NA
miR172a_4	CsG_LG4.g09618.1	1	0.5	XP_022005244.1/4.4e-130/protein argonaute 4A-like [Helianthus annuus]	NA
miR172c-3p	CsG_LG4.g09618.1	1	0.5	XP_022005244.1/4.4e-130/protein argonaute 4A-like [Helianthus annuus]	NA
miR172c_2	CsG_LG4.g09618.1	2	1	XP_022005244.1/4.4e-130/protein argonaute 4A-like [Helianthus annuus]	NA
miR172d_1	CsG_LG4.g09618.1	2	0.5	XP_022005244.1/4.4e-130/protein argonaute 4A-like [Helianthus annuus]	NA
miR172d_2	CsG_LG4.g09618.1	3	1	XP_022005244.1/4.4e-130/protein argonaute 4A-like [Helianthus annuus]	NA
miR172e-3p_1	CsG_LG4.g09618.1	3	1	XP_022005244.1/4.4e-130/protein argonaute 4A-like [Helianthus annuus]	NA
novel_mir204	CsG_LG4.g09864.1	3	1.5	OTG28738.1/0.0e+00/putative zinc finger, CCHC-type [Helianthus annuus]	NA
miR319a	CsG_LG4.g11980.1	3.5	2.5	XP_022034525.1/0.0e+00/U-box domain-containing protein 44-like [Helianthus annuus] >XP_022034526.1 U-box domain-containing protein 44-like [Helianthus annuus] >XP_022034528.1 U-box domain-containing protein 44-like [Helianthus annuus] >XP_022034529.1 U-box domain-containing protein 44-like [Helianthus annuus]	molecular_function:GO:0004842//ubiquitin-protein transferase activity;
miR319c_2	CsG_LG4.g11980.1	3.5	2.5	XP_022034525.1/0.0e+00/U-box domain-containing protein 44-like [Helianthus annuus] >XP_022034526.1 U-box domain-containing protein 44-like [Helianthus annuus] >XP_022034528.1 U-box domain-containing protein 44-like [Helianthus annuus] >XP_022034529.1 U-box domain-containing protein 44-like [Helianthus annuus]	molecular_function:GO:0004842//ubiquitin-protein transferase activity;
miR167d_1	CsG_LG4.g13637.1	3.5	2.2	OTG03633.1/1.2e-187/putative ribonuclease H-like domain-containing protein [Helianthus annuus]	NA
miR167f-5p	CsG_LG4.g13637.1	3.5	2.2	OTG03633.1/1.2e-187/putative ribonuclease H-like domain-containing protein [Helianthus annuus]	NA
miR167h	CsG_LG4.g13637.1	3.5	2.2	OTG03633.1/1.2e-187/putative ribonuclease H-like domain-containing protein [Helianthus annuus]	NA
novel_mir92	CsG_LG4.g15225.1	2	1	XP_017228003.1/6.2e-47/PREDICTED: uncharacterized protein LOC108203536 [Daucus carota subsp. sativus]	NA
miR3623-5p	CsG_LG4.g15314.1	1.5	0.8	XP_021658677.1/1.5e-202/TMV resistance protein N-like isoform X1 [Hevea brasiliensis] >XP_021658678.1 TMV resistance protein N-like isoform X1 [Hevea brasiliensis] >XP_021658679.1 TMV resistance protein N-like isoform X1 [Hevea brasiliensis]	biological_process:GO:0007165//signal transduction;molecular_function:GO:0043531//ADP binding;GO:0003755//peptidyl-prolyl cis-trans isomerase activity;
novel_mir204	CsG_LG4.g16627.1	3	1.5	OTG28738.1/0.0e+00/putative zinc finger, CCHC-type [Helianthus annuus]	NA
miR6300	CsG_LG4.g19296.i1	3	2	KVI07018.1/6.0e-109/hypothetical protein Ccrd_014621 [Cynara cardunculus var. scolymus]	NA
miR8626	CsG_LG4.g19349.i1	3.5	2.2	XP_019192182.1/8.2e-39/PREDICTED: 60S acidic ribosomal protein P0-like [Ipomoea nil]	biological_process:GO:0042254//ribosome biogenesis;cellular_component:GO:0005840//ribosome;
miR8626	CsG_LG4.g19350.i1	3.5	2.2	AID52928.1/1.2e-129/60S acidic ribosomal protein P0 [Carthamus tinctorius]	NA
miR8626	CsG_LG4.g19351.i1	3.5	2.2	AID52928.1/2.2e-159/60S acidic ribosomal protein P0 [Carthamus tinctorius]	biological_process:GO:0042254//ribosome biogenesis;cellular_component:GO:0005840//ribosome;
miR5658	CsG_LG4.g19418.1	2	1	KVI06972.1/1.7e-136/Glycoside hydrolase, catalytic domain-containing protein [Cynara cardunculus var. scolymus]	NA
miR8626	CsG_LG4.g20823.i1	2	2.5	XP_021981644.1/3.1e-203/metal tolerance protein 11 [Helianthus annuus] >OTG14282.1 putative cation efflux family protein [Helianthus annuus]	cellular_component:GO:0016021//integral component of membrane;molecular_function:GO:0008324//cation transmembrane transporter activity;
miR5658	CsG_LG4.g21298.i1	2	1	XP_022013570.1/1.9e-159/arogenate dehydratase/prephenate dehydratase 2, chloroplastic-like isoform X1 [Helianthus annuus] >OTF96667.1 putative prephenate dehydratase, ACT domain protein [Helianthus annuus]	NA
miR156_2	CsG_LG4.g21383.1	3.5	2.5	XP_022005870.1/3.3e-76/uncharacterized protein LOC110904334 [Helianthus annuus]	NA
miR160a-5p	CsG_LG4.g22127.i1	3	2	XP_021981621.1/2.7e-229/auxin response factor 18-like [Helianthus annuus] >XP_021981622.1 auxin response factor 18-like [Helianthus annuus] >XP_021981623.1 auxin response factor 18-like [Helianthus annuus] >XP_021981624.1 auxin response factor 18-like [Helianthus annuus] >OTG14257.1 putative auxin response factor, DNA-binding pseudobarrel domain protein [Helianthus annuus]	NA
miR160b_1	CsG_LG4.g22127.i1	2	1.5	XP_021981621.1/2.7e-229/auxin response factor 18-like [Helianthus annuus] >XP_021981622.1 auxin response factor 18-like [Helianthus annuus] >XP_021981623.1 auxin response factor 18-like [Helianthus annuus] >XP_021981624.1 auxin response factor 18-like [Helianthus annuus] >OTG14257.1 putative auxin response factor, DNA-binding pseudobarrel domain protein [Helianthus annuus]	NA
miR160c-5p	CsG_LG4.g22127.i1	1	1	XP_021981621.1/2.7e-229/auxin response factor 18-like [Helianthus annuus] >XP_021981622.1 auxin response factor 18-like [Helianthus annuus] >XP_021981623.1 auxin response factor 18-like [Helianthus annuus] >XP_021981624.1 auxin response factor 18-like [Helianthus annuus] >OTG14257.1 putative auxin response factor, DNA-binding pseudobarrel domain protein [Helianthus annuus]	NA
miR160g_2	CsG_LG4.g22127.i1	2	1	XP_021981621.1/2.7e-229/auxin response factor 18-like [Helianthus annuus] >XP_021981622.1 auxin response factor 18-like [Helianthus annuus] >XP_021981623.1 auxin response factor 18-like [Helianthus annuus] >XP_021981624.1 auxin response factor 18-like [Helianthus annuus] >OTG14257.1 putative auxin response factor, DNA-binding pseudobarrel domain protein [Helianthus annuus]	NA
novel_mir216	CsG_LG4.g23394.1	3	1.5	XP_022033082.1/4.5e-175/uncharacterized protein LOC110934207 [Helianthus annuus]	NA
miR2673a	CsG_LG4.g24081.1	1	0.5	XP_021990874.1/2.5e-116/RING-H2 finger protein ATL11-like [Helianthus annuus] >OTG06815.1 putative zinc finger, RING/FYVE/PHD-type [Helianthus annuus]	NA
novel_mir92	CsG_LG4.g24424.1	2.5	1.8	XP_022023630.1/2.4e-14/uncharacterized protein LOC110923883 [Helianthus annuus]	NA
miR171b-3p	CsG_LG4.g25464.1	3.5	1.8	XP_022013201.1/5.9e-200/U-box domain-containing protein 30-like [Helianthus annuus] >OTF96337.1 putative zinc finger, RING/FYVE/PHD-type, Armadillo-type fold protein [Helianthus annuus]	molecular_function:GO:0004842//ubiquitin-protein transferase activity;
miR171f_1	CsG_LG4.g26177.1	3	2	KVH52307.1/2.1e-214/hypothetical protein Ccrd_025705 [Cynara cardunculus var. scolymus]	biological_process:GO:0006355//regulation of transcription, DNA-templated;GO:0006351//transcription, DNA-templated;cellular_component:GO:0005634//nucleus;molecular_function:GO:0043565//sequence-specific DNA binding;GO:0003700//DNA binding transcription factor activity;
novel_mir234	CsG_LG4.g26246.1	3.5	2.2	XP_021991922.1/0.0e+00/uncharacterized protein LOC110888719 [Helianthus annuus]	NA
novel_mir216	CsG_LG4.g27225.1	2	1.5	XP_021982818.1/2.3e-215/inactive TPR repeat-containing thioredoxin TTL3 [Helianthus annuus] >OTG15408.1 putative tetratricopeptide repeat (TPR)-like superfamily protein [Helianthus annuus]	NA
miR172e-3p_1	CsG_LG4.g31219.1	3	2	XP_022012553.1/3.1e-296/nuclear intron maturase 1, mitochondrial [Helianthus annuus] >XP_022012554.1 nuclear intron maturase 1, mitochondrial [Helianthus annuus] >XP_022012555.1 nuclear intron maturase 1, mitochondrial [Helianthus annuus] >OTF95749.1 putative intron maturase, type II family protein [Helianthus annuus]	biological_process:GO:0006397//mRNA processing;
miR5658	CsG_LG4.g32362.1	1	0.5	KVH92293.1/1.8e-112/hypothetical protein Ccrd_005674 [Cynara cardunculus var. scolymus]	NA
miR156	CsG_LG4.g33029.1	3	2	ALF46642.1/1.7e-148/SBP-like protein, partial [Chrysanthemum x morifolium]	cellular_component:GO:0005634//nucleus;molecular_function:GO:0046872//metal ion binding;GO:0003677//DNA binding;
miR156_2	CsG_LG4.g33029.1	2	1	ALF46642.1/1.7e-148/SBP-like protein, partial [Chrysanthemum x morifolium]	cellular_component:GO:0005634//nucleus;molecular_function:GO:0046872//metal ion binding;GO:0003677//DNA binding;
miR156a	CsG_LG4.g33029.1	3	2	ALF46642.1/1.7e-148/SBP-like protein, partial [Chrysanthemum x morifolium]	cellular_component:GO:0005634//nucleus;molecular_function:GO:0046872//metal ion binding;GO:0003677//DNA binding;
miR156a-5p	CsG_LG4.g33029.1	2	1.5	ALF46642.1/1.7e-148/SBP-like protein, partial [Chrysanthemum x morifolium]	cellular_component:GO:0005634//nucleus;molecular_function:GO:0046872//metal ion binding;GO:0003677//DNA binding;
miR156b_2	CsG_LG4.g33029.1	3.5	2.2	ALF46642.1/1.7e-148/SBP-like protein, partial [Chrysanthemum x morifolium]	cellular_component:GO:0005634//nucleus;molecular_function:GO:0046872//metal ion binding;GO:0003677//DNA binding;
miR156c	CsG_LG4.g33029.1	1	0.5	ALF46642.1/1.7e-148/SBP-like protein, partial [Chrysanthemum x morifolium]	cellular_component:GO:0005634//nucleus;molecular_function:GO:0046872//metal ion binding;GO:0003677//DNA binding;
miR156f-5p	CsG_LG4.g33029.1	3	2	ALF46642.1/1.7e-148/SBP-like protein, partial [Chrysanthemum x morifolium]	cellular_component:GO:0005634//nucleus;molecular_function:GO:0046872//metal ion binding;GO:0003677//DNA binding;
miR156h	CsG_LG4.g33029.1	1.5	0.8	ALF46642.1/1.7e-148/SBP-like protein, partial [Chrysanthemum x morifolium]	cellular_component:GO:0005634//nucleus;molecular_function:GO:0046872//metal ion binding;GO:0003677//DNA binding;
miR156j_1	CsG_LG4.g33029.1	3	2	ALF46642.1/1.7e-148/SBP-like protein, partial [Chrysanthemum x morifolium]	cellular_component:GO:0005634//nucleus;molecular_function:GO:0046872//metal ion binding;GO:0003677//DNA binding;
miR156k_2	CsG_LG4.g33029.1	2	1.5	ALF46642.1/1.7e-148/SBP-like protein, partial [Chrysanthemum x morifolium]	cellular_component:GO:0005634//nucleus;molecular_function:GO:0046872//metal ion binding;GO:0003677//DNA binding;
miR157a-5p	CsG_LG4.g33029.1	3	1.5	ALF46642.1/1.7e-148/SBP-like protein, partial [Chrysanthemum x morifolium]	cellular_component:GO:0005634//nucleus;molecular_function:GO:0046872//metal ion binding;GO:0003677//DNA binding;
miR157d	CsG_LG4.g33029.1	3	1.5	ALF46642.1/1.7e-148/SBP-like protein, partial [Chrysanthemum x morifolium]	cellular_component:GO:0005634//nucleus;molecular_function:GO:0046872//metal ion binding;GO:0003677//DNA binding;
miR5658	CsG_LG4.g34131.1	2	1	KVH99646.1/0.0e+00/Carbohydrate-binding, CenC-like protein [Cynara cardunculus var. scolymus]	NA
miR530_2	CsG_LG4.g35939.1	3.5	1.8	XP_021983369.1/0.0e+00/paired amphipathic helix protein Sin3-like 1 isoform X1 [Helianthus annuus] >XP_021983370.1 paired amphipathic helix protein Sin3-like 1 isoform X1 [Helianthus annuus]	NA
miR530a	CsG_LG4.g35939.1	3.5	1.8	XP_021983369.1/0.0e+00/paired amphipathic helix protein Sin3-like 1 isoform X1 [Helianthus annuus] >XP_021983370.1 paired amphipathic helix protein Sin3-like 1 isoform X1 [Helianthus annuus]	NA
miR164a_4	CsG_LG4.g37345.1	3.5	1.8	XP_009609037.1/8.4e-95/PREDICTED: NAC domain-containing protein 92 [Nicotiana tomentosiformis] >XP_016440125.1 PREDICTED: NAC domain-containing protein 92 [Nicotiana tabacum] >XP_018628579.1 PREDICTED: NAC domain-containing protein 92 [Nicotiana tomentosiformis]	biological_process:GO:0006355//regulation of transcription, DNA-templated;GO:0006351//transcription, DNA-templated;cellular_component:GO:0005634//nucleus;molecular_function:GO:0003677//DNA binding;
miR164b	CsG_LG4.g37345.1	2.5	1.2	XP_009609037.1/8.4e-95/PREDICTED: NAC domain-containing protein 92 [Nicotiana tomentosiformis] >XP_016440125.1 PREDICTED: NAC domain-containing protein 92 [Nicotiana tabacum] >XP_018628579.1 PREDICTED: NAC domain-containing protein 92 [Nicotiana tomentosiformis]	biological_process:GO:0006355//regulation of transcription, DNA-templated;GO:0006351//transcription, DNA-templated;cellular_component:GO:0005634//nucleus;molecular_function:GO:0003677//DNA binding;
miR164e-5p	CsG_LG4.g37345.1	3.5	1.8	XP_009609037.1/8.4e-95/PREDICTED: NAC domain-containing protein 92 [Nicotiana tomentosiformis] >XP_016440125.1 PREDICTED: NAC domain-containing protein 92 [Nicotiana tabacum] >XP_018628579.1 PREDICTED: NAC domain-containing protein 92 [Nicotiana tomentosiformis]	biological_process:GO:0006355//regulation of transcription, DNA-templated;GO:0006351//transcription, DNA-templated;cellular_component:GO:0005634//nucleus;molecular_function:GO:0003677//DNA binding;
novel_mir92	CsG_LG4.g37940.1	3	1.5	XP_017228003.1/8.4e-34/PREDICTED: uncharacterized protein LOC108203536 [Daucus carota subsp. sativus]	biological_process:GO:0015074//DNA integration;molecular_function:GO:0008270//zinc ion binding;GO:0003676//nucleic acid binding;
novel_mir204	CsG_LG4.g38768.1	3	1.5	OTG28738.1/3.4e-206/putative zinc finger, CCHC-type [Helianthus annuus]	NA
novel_mir92	CsG_LG4.g40451.1	3	2.2	KZM90036.1/2.0e-14/hypothetical protein DCAR_022599 [Daucus carota subsp. sativus]	NA
miR5658	CsG_LG4.g40939.1	3	1.5	XP_022012955.1/5.2e-307/uncharacterized protein LOC110912530 [Helianthus annuus] >OTF96130.1 putative CTLH LisH motif-containing protein [Helianthus annuus]	NA
miR6300	CsG_LG4.g41676.1	3.5	2.2	XP_022014719.1/3.7e-35/protein RALF-like 34 [Helianthus annuus] >OTF96101.1 putative ralf-like 34 [Helianthus annuus]	NA
miR858b	CsG_LG4.g45383.1	3.5	2.2	OTG15667.1/3.7e-44/putative PB1 domain-containing protein [Helianthus annuus]	NA
miR172a_2	CsG_LG4.g45487.1	3	2	XP_022023776.1/7.6e-184/uncharacterized protein LOC110924041 [Helianthus annuus]	NA
miR172a_3	CsG_LG4.g45487.1	3	2	XP_022023776.1/7.6e-184/uncharacterized protein LOC110924041 [Helianthus annuus]	NA
miR399_1	CsG_LG4.g48608.1	2	1.5	XP_021992720.1/0.0e+00/sister chromatid cohesion protein PDS5 homolog A isoform X2 [Helianthus annuus]	NA
miR399a_6	CsG_LG4.g48608.1	3	2	XP_021992720.1/0.0e+00/sister chromatid cohesion protein PDS5 homolog A isoform X2 [Helianthus annuus]	NA
miR156	CsG_LG4.g48800.1	3	1.5	NA	NA
miR156a-5p	CsG_LG4.g48800.1	2	1	NA	NA
miR156b_2	CsG_LG4.g48800.1	3	1	NA	NA
miR156f-5p	CsG_LG4.g48800.1	2	1	NA	NA
miR156k_2	CsG_LG4.g48800.1	3	1.5	NA	NA
miR845	CsG_LG4.g49155.1	3.5	1.8	NA	NA
miR845d	CsG_LG4.g49155.1	3.5	1.8	NA	NA
miR6111-5p	CsG_LG4.g49566.1	1	0.5	KVH99815.1/2.9e-39/Protein kinase, ATP binding site-containing protein, partial [Cynara cardunculus var. scolymus]	NA
novel_mir92	CsG_LG4.g51170.1	2	1	XP_017228003.1/3.3e-46/PREDICTED: uncharacterized protein LOC108203536 [Daucus carota subsp. sativus]	NA
novel_mir204	CsG_LG4.g52112.1	3	1.5	OTG28738.1/5.1e-210/putative zinc finger, CCHC-type [Helianthus annuus]	NA
miR156	CsG_LG4.g52262.1	2	1.5	ALF46632.1/7.4e-70/SBP-like protein, partial [Chrysanthemum x morifolium]	NA
miR156_2	CsG_LG4.g52262.1	2	1	ALF46632.1/7.4e-70/SBP-like protein, partial [Chrysanthemum x morifolium]	NA
miR156a	CsG_LG4.g52262.1	2	1.5	ALF46632.1/7.4e-70/SBP-like protein, partial [Chrysanthemum x morifolium]	NA
miR156a-5p	CsG_LG4.g52262.1	1	1	ALF46632.1/7.4e-70/SBP-like protein, partial [Chrysanthemum x morifolium]	NA
miR156b_2	CsG_LG4.g52262.1	2.5	1.8	ALF46632.1/7.4e-70/SBP-like protein, partial [Chrysanthemum x morifolium]	NA
miR156c	CsG_LG4.g52262.1	0	0	ALF46632.1/7.4e-70/SBP-like protein, partial [Chrysanthemum x morifolium]	NA
miR156f-5p	CsG_LG4.g52262.1	2	1.5	ALF46632.1/7.4e-70/SBP-like protein, partial [Chrysanthemum x morifolium]	NA
miR156g_1	CsG_LG4.g52262.1	3	1.5	ALF46632.1/7.4e-70/SBP-like protein, partial [Chrysanthemum x morifolium]	NA
miR156h	CsG_LG4.g52262.1	0.5	0.2	ALF46632.1/7.4e-70/SBP-like protein, partial [Chrysanthemum x morifolium]	NA
miR156j_1	CsG_LG4.g52262.1	2	1.5	ALF46632.1/7.4e-70/SBP-like protein, partial [Chrysanthemum x morifolium]	NA
miR156k_2	CsG_LG4.g52262.1	1	1	ALF46632.1/7.4e-70/SBP-like protein, partial [Chrysanthemum x morifolium]	NA
miR157a-5p	CsG_LG4.g52262.1	2	1	ALF46632.1/7.4e-70/SBP-like protein, partial [Chrysanthemum x morifolium]	NA
miR157d	CsG_LG4.g52262.1	2	1	ALF46632.1/7.4e-70/SBP-like protein, partial [Chrysanthemum x morifolium]	NA
novel_mir204	CsG_LG4.g52547.1	3	1.5	OTG28738.1/0.0e+00/putative zinc finger, CCHC-type [Helianthus annuus]	NA
miR5658	CsG_LG4.g53549.i1	3	1.5	XP_022016436.1/2.0e-113/transcription factor bHLH110-like isoform X2 [Helianthus annuus] >OTF90611.1 putative myc-type, basic helix-loop-helix (bHLH) domain-containing protein [Helianthus annuus]	NA
miR2673a	CsG_LG4.g54611.1	3	1.8	XP_002949677.1/9.5e-06/hypothetical protein VOLCADRAFT_104446 [Volvox carteri f. nagariensis] >EFJ49229.1 hypothetical protein VOLCADRAFT_104446 [Volvox carteri f. nagariensis]	NA
novel_mir204	CsG_LG4.g55051.1	3	1.5	CAN73567.1/0.0e+00/hypothetical protein VITISV_003451 [Vitis vinifera]	NA
miR390a-5p	CsG_LG4.g55371.1	3	2.2	KVI06307.1/0.0e+00/hypothetical protein Ccrd_015348 [Cynara cardunculus var. scolymus]	NA
miR156	CsG_LG4.g56733.1	2	1.5	XP_021980656.1/6.5e-97/protein PHYTOCHROME KINASE SUBSTRATE 3-like [Helianthus annuus]	molecular_function:GO:0016301//kinase activity;
miR156_2	CsG_LG4.g56733.1	2	1	XP_021980656.1/6.5e-97/protein PHYTOCHROME KINASE SUBSTRATE 3-like [Helianthus annuus]	molecular_function:GO:0016301//kinase activity;
miR156a	CsG_LG4.g56733.1	2	1.5	XP_021980656.1/6.5e-97/protein PHYTOCHROME KINASE SUBSTRATE 3-like [Helianthus annuus]	molecular_function:GO:0016301//kinase activity;
miR156a-5p	CsG_LG4.g56733.1	1	1	XP_021980656.1/6.5e-97/protein PHYTOCHROME KINASE SUBSTRATE 3-like [Helianthus annuus]	molecular_function:GO:0016301//kinase activity;
miR156b_2	CsG_LG4.g56733.1	2.5	1.8	XP_021980656.1/6.5e-97/protein PHYTOCHROME KINASE SUBSTRATE 3-like [Helianthus annuus]	molecular_function:GO:0016301//kinase activity;
miR156c	CsG_LG4.g56733.1	0	0	XP_021980656.1/6.5e-97/protein PHYTOCHROME KINASE SUBSTRATE 3-like [Helianthus annuus]	molecular_function:GO:0016301//kinase activity;
miR156f-5p	CsG_LG4.g56733.1	2	1.5	XP_021980656.1/6.5e-97/protein PHYTOCHROME KINASE SUBSTRATE 3-like [Helianthus annuus]	molecular_function:GO:0016301//kinase activity;
miR156g_1	CsG_LG4.g56733.1	3.5	1.5	XP_021980656.1/6.5e-97/protein PHYTOCHROME KINASE SUBSTRATE 3-like [Helianthus annuus]	molecular_function:GO:0016301//kinase activity;
miR156h	CsG_LG4.g56733.1	0.5	0.2	XP_021980656.1/6.5e-97/protein PHYTOCHROME KINASE SUBSTRATE 3-like [Helianthus annuus]	molecular_function:GO:0016301//kinase activity;
miR156j_1	CsG_LG4.g56733.1	2	1.5	XP_021980656.1/6.5e-97/protein PHYTOCHROME KINASE SUBSTRATE 3-like [Helianthus annuus]	molecular_function:GO:0016301//kinase activity;
miR156k_2	CsG_LG4.g56733.1	1	1	XP_021980656.1/6.5e-97/protein PHYTOCHROME KINASE SUBSTRATE 3-like [Helianthus annuus]	molecular_function:GO:0016301//kinase activity;
miR157a-5p	CsG_LG4.g56733.1	2	1	XP_021980656.1/6.5e-97/protein PHYTOCHROME KINASE SUBSTRATE 3-like [Helianthus annuus]	molecular_function:GO:0016301//kinase activity;
miR157d	CsG_LG4.g56733.1	2	1	XP_021980656.1/6.5e-97/protein PHYTOCHROME KINASE SUBSTRATE 3-like [Helianthus annuus]	molecular_function:GO:0016301//kinase activity;
miR164a_4	CsG_LG4.g57155.1	3	2.5	XP_022012914.1/4.0e-132/NAC domain-containing protein 79-like [Helianthus annuus] >OTF96081.1 putative NAC domain containing protein [Helianthus annuus]	biological_process:GO:0006355//regulation of transcription, DNA-templated;GO:0006351//transcription, DNA-templated;cellular_component:GO:0005634//nucleus;molecular_function:GO:0003677//DNA binding;
miR164c_1	CsG_LG4.g57155.1	2	1.5	XP_022012914.1/4.0e-132/NAC domain-containing protein 79-like [Helianthus annuus] >OTF96081.1 putative NAC domain containing protein [Helianthus annuus]	biological_process:GO:0006355//regulation of transcription, DNA-templated;GO:0006351//transcription, DNA-templated;cellular_component:GO:0005634//nucleus;molecular_function:GO:0003677//DNA binding;
miR5658	CsG_LG4.g57538.1	1	0.5	XP_010108387.1/4.8e-12/Serine/threonine-protein phosphatase PP1 isozyme 4 [Morus notabilis] >EXC19378.1 Serine/threonine-protein phosphatase PP1 isozyme 4 [Morus notabilis]	molecular_function:GO:0046872//metal ion binding;GO:0004721//phosphoprotein phosphatase activity;
miR166	CsG_LG4.g58837.1	3.5	1.8	XP_002284003.2/0.0e+00/PREDICTED: homeobox-leucine zipper protein ATHB-15 [Vitis vinifera]	cellular_component:GO:0005634//nucleus;molecular_function:GO:0008289//lipid binding;GO:0003677//DNA binding;
miR166a	CsG_LG4.g58837.1	0.5	0.2	XP_002284003.2/0.0e+00/PREDICTED: homeobox-leucine zipper protein ATHB-15 [Vitis vinifera]	cellular_component:GO:0005634//nucleus;molecular_function:GO:0008289//lipid binding;GO:0003677//DNA binding;
miR166a-3p	CsG_LG4.g58837.1	2.5	1.2	XP_002284003.2/0.0e+00/PREDICTED: homeobox-leucine zipper protein ATHB-15 [Vitis vinifera]	cellular_component:GO:0005634//nucleus;molecular_function:GO:0008289//lipid binding;GO:0003677//DNA binding;
miR166b	CsG_LG4.g58837.1	3.5	1.8	XP_002284003.2/0.0e+00/PREDICTED: homeobox-leucine zipper protein ATHB-15 [Vitis vinifera]	cellular_component:GO:0005634//nucleus;molecular_function:GO:0008289//lipid binding;GO:0003677//DNA binding;
miR166e	CsG_LG4.g58837.1	2	1	XP_002284003.2/0.0e+00/PREDICTED: homeobox-leucine zipper protein ATHB-15 [Vitis vinifera]	cellular_component:GO:0005634//nucleus;molecular_function:GO:0008289//lipid binding;GO:0003677//DNA binding;
miR166e-3p	CsG_LG4.g58837.1	3	1.5	XP_002284003.2/0.0e+00/PREDICTED: homeobox-leucine zipper protein ATHB-15 [Vitis vinifera]	cellular_component:GO:0005634//nucleus;molecular_function:GO:0008289//lipid binding;GO:0003677//DNA binding;
miR166h-3p	CsG_LG4.g58837.1	1.5	0.8	XP_002284003.2/0.0e+00/PREDICTED: homeobox-leucine zipper protein ATHB-15 [Vitis vinifera]	cellular_component:GO:0005634//nucleus;molecular_function:GO:0008289//lipid binding;GO:0003677//DNA binding;
miR166m_1	CsG_LG4.g58837.1	2.5	1.2	XP_002284003.2/0.0e+00/PREDICTED: homeobox-leucine zipper protein ATHB-15 [Vitis vinifera]	cellular_component:GO:0005634//nucleus;molecular_function:GO:0008289//lipid binding;GO:0003677//DNA binding;
miR166m_2	CsG_LG4.g58837.1	2	1	XP_002284003.2/0.0e+00/PREDICTED: homeobox-leucine zipper protein ATHB-15 [Vitis vinifera]	cellular_component:GO:0005634//nucleus;molecular_function:GO:0008289//lipid binding;GO:0003677//DNA binding;
novel_mir28	CsG_LG4.g58837.1	3	1.5	XP_002284003.2/0.0e+00/PREDICTED: homeobox-leucine zipper protein ATHB-15 [Vitis vinifera]	cellular_component:GO:0005634//nucleus;molecular_function:GO:0008289//lipid binding;GO:0003677//DNA binding;
novel_mir204	CsG_LG4.g59131.1	3	1.5	OTG28738.1/0.0e+00/putative zinc finger, CCHC-type [Helianthus annuus]	NA
novel_mir204	CsG_LG4.g59667.1	3	1.5	OTG28738.1/0.0e+00/putative zinc finger, CCHC-type [Helianthus annuus]	NA
miR396a-3p_4	CsG_LG4.g60352.1	3.5	2.2	XP_022018395.1/7.1e-67/ethylene-responsive transcription factor ERF084-like [Helianthus annuus] >OTF90470.1 putative DNA-binding domain-containing protein [Helianthus annuus]	NA
miR172c-3p	CsG_LG4.g60578.1	3	2	XP_022010317.1/0.0e+00/receptor-like protein 12 [Helianthus annuus] >OTF93680.1 putative leucine-rich repeat protein, plant-type [Helianthus annuus]	NA
novel_mir136	CsG_LG4.g60685.i1	2	1	XP_021973728.1/9.0e-275/metal transporter Nramp6-like [Helianthus annuus] >XP_021973729.1 metal transporter Nramp6-like [Helianthus annuus]	cellular_component:GO:0016021//integral component of membrane;molecular_function:GO:0005215//transporter activity;
miR845	CsG_LG4.g61207.1	2	2.5	OTG18444.1/1.4e-08/putative ARID DNA-binding domain, Zinc finger, CCHC-type [Helianthus annuus]	NA
miR156b_2	CsG_LG4.g62236.1	3	1.5	XP_021984169.1/7.2e-52/squamosa promoter-binding-like protein 13A [Helianthus annuus] >XP_021984170.1 squamosa promoter-binding-like protein 13A [Helianthus annuus] >XP_021984171.1 squamosa promoter-binding-like protein 13A [Helianthus annuus] >OTG16620.1 putative transcription factor, SBP-box [Helianthus annuus]	NA
miR156	CsG_LG4.g62247.1	3	1.5	XP_021984169.1/1.2e-54/squamosa promoter-binding-like protein 13A [Helianthus annuus] >XP_021984170.1 squamosa promoter-binding-like protein 13A [Helianthus annuus] >XP_021984171.1 squamosa promoter-binding-like protein 13A [Helianthus annuus] >OTG16620.1 putative transcription factor, SBP-box [Helianthus annuus]	cellular_component:GO:0005634//nucleus;molecular_function:GO:0046872//metal ion binding;GO:0003677//DNA binding;
miR156a	CsG_LG4.g62247.1	2	1	XP_021984169.1/1.2e-54/squamosa promoter-binding-like protein 13A [Helianthus annuus] >XP_021984170.1 squamosa promoter-binding-like protein 13A [Helianthus annuus] >XP_021984171.1 squamosa promoter-binding-like protein 13A [Helianthus annuus] >OTG16620.1 putative transcription factor, SBP-box [Helianthus annuus]	cellular_component:GO:0005634//nucleus;molecular_function:GO:0046872//metal ion binding;GO:0003677//DNA binding;
miR156a-5p	CsG_LG4.g62247.1	2	1	XP_021984169.1/1.2e-54/squamosa promoter-binding-like protein 13A [Helianthus annuus] >XP_021984170.1 squamosa promoter-binding-like protein 13A [Helianthus annuus] >XP_021984171.1 squamosa promoter-binding-like protein 13A [Helianthus annuus] >OTG16620.1 putative transcription factor, SBP-box [Helianthus annuus]	cellular_component:GO:0005634//nucleus;molecular_function:GO:0046872//metal ion binding;GO:0003677//DNA binding;
miR156b_2	CsG_LG4.g62247.1	1	0.5	XP_021984169.1/1.2e-54/squamosa promoter-binding-like protein 13A [Helianthus annuus] >XP_021984170.1 squamosa promoter-binding-like protein 13A [Helianthus annuus] >XP_021984171.1 squamosa promoter-binding-like protein 13A [Helianthus annuus] >OTG16620.1 putative transcription factor, SBP-box [Helianthus annuus]	cellular_component:GO:0005634//nucleus;molecular_function:GO:0046872//metal ion binding;GO:0003677//DNA binding;
miR156f-5p	CsG_LG4.g62247.1	2	1	XP_021984169.1/1.2e-54/squamosa promoter-binding-like protein 13A [Helianthus annuus] >XP_021984170.1 squamosa promoter-binding-like protein 13A [Helianthus annuus] >XP_021984171.1 squamosa promoter-binding-like protein 13A [Helianthus annuus] >OTG16620.1 putative transcription factor, SBP-box [Helianthus annuus]	cellular_component:GO:0005634//nucleus;molecular_function:GO:0046872//metal ion binding;GO:0003677//DNA binding;
miR156h	CsG_LG4.g62247.1	2	1.5	XP_021984169.1/1.2e-54/squamosa promoter-binding-like protein 13A [Helianthus annuus] >XP_021984170.1 squamosa promoter-binding-like protein 13A [Helianthus annuus] >XP_021984171.1 squamosa promoter-binding-like protein 13A [Helianthus annuus] >OTG16620.1 putative transcription factor, SBP-box [Helianthus annuus]	cellular_component:GO:0005634//nucleus;molecular_function:GO:0046872//metal ion binding;GO:0003677//DNA binding;
miR156k_2	CsG_LG4.g62247.1	3	1.5	XP_021984169.1/1.2e-54/squamosa promoter-binding-like protein 13A [Helianthus annuus] >XP_021984170.1 squamosa promoter-binding-like protein 13A [Helianthus annuus] >XP_021984171.1 squamosa promoter-binding-like protein 13A [Helianthus annuus] >OTG16620.1 putative transcription factor, SBP-box [Helianthus annuus]	cellular_component:GO:0005634//nucleus;molecular_function:GO:0046872//metal ion binding;GO:0003677//DNA binding;
miR477a_4	CsG_LG4.g62650.1	2	1	XP_021984104.1/3.3e-264/DELLA protein GAI-like [Helianthus annuus] >OTG16579.1 putative transcription factor GRAS [Helianthus annuus]	NA
miR477e	CsG_LG4.g62650.1	1.5	0.8	XP_021984104.1/3.3e-264/DELLA protein GAI-like [Helianthus annuus] >OTG16579.1 putative transcription factor GRAS [Helianthus annuus]	NA
novel_mir216	CsG_LG4.g63240.1	3	1.8	OTG07182.1/1.8e-166/putative zinc finger, CCHC-type [Helianthus annuus]	NA
miR2673a	CsG_LG4.g63692.1	3	2	XP_022016963.1/1.2e-71/E3 ubiquitin-protein ligase CIP8-like [Helianthus annuus]	NA
miR156	CsG_LG4.g63967.i1	3	2	ALF46636.1/2.1e-214/SBP-like protein, partial [Chrysanthemum x morifolium]	NA
miR156a	CsG_LG4.g63967.i1	3	2	ALF46636.1/2.1e-214/SBP-like protein, partial [Chrysanthemum x morifolium]	NA
miR156a-5p	CsG_LG4.g63967.i1	2	1.5	ALF46636.1/2.1e-214/SBP-like protein, partial [Chrysanthemum x morifolium]	NA
miR156b_2	CsG_LG4.g63967.i1	3	2	ALF46636.1/2.1e-214/SBP-like protein, partial [Chrysanthemum x morifolium]	NA
miR156c	CsG_LG4.g63967.i1	3.5	2.5	ALF46636.1/2.1e-214/SBP-like protein, partial [Chrysanthemum x morifolium]	NA
miR156f-5p	CsG_LG4.g63967.i1	2	1.5	ALF46636.1/2.1e-214/SBP-like protein, partial [Chrysanthemum x morifolium]	NA
miR156h	CsG_LG4.g63967.i1	2.5	2	ALF46636.1/2.1e-214/SBP-like protein, partial [Chrysanthemum x morifolium]	NA
miR156k_2	CsG_LG4.g63967.i1	3	2	ALF46636.1/2.1e-214/SBP-like protein, partial [Chrysanthemum x morifolium]	NA
miR156h	CsG_LG4.g64552.1	3.5	2.2	XP_021984482.1/4.8e-273/serine/threonine protein phosphatase 2A 55 kDa regulatory subunit B beta isoform-like isoform X1 [Helianthus annuus]	NA
novel_mir249	CsG_LG4.g65360.1	3.5	1.5	NA	NA
novel_mir187	CsG_LG4.g65756.1	0	0	EEC81999.1/8.6e-11/hypothetical protein OsI_25939 [Oryza sativa Indica Group]	biological_process:GO:0006397//mRNA processing;GO:0006986//response to unfolded protein;GO:0006355//regulation of transcription, DNA-templated;GO:0034976//response to endoplasmic reticulum stress;GO:0006351//transcription, DNA-templated;GO:0008380//RNA splicing;cellular_component:GO:0016021//integral component of membrane;GO:0005789//endoplasmic reticulum membrane;molecular_function:GO:0005524//A…
novel_mir204	CsG_LG4.g65805.1	3	1.5	OTG28738.1/2.9e-107/putative zinc finger, CCHC-type [Helianthus annuus]	NA
miR858a	CsG_LG5.g00872.1	3.5	2	XP_022018309.1/1.7e-113/transcription factor MYB111-like [Helianthus annuus] >OTF93358.1 putative homeodomain-like protein [Helianthus annuus]	NA
miR858b	CsG_LG5.g00872.1	3	2.2	XP_022018309.1/1.7e-113/transcription factor MYB111-like [Helianthus annuus] >OTF93358.1 putative homeodomain-like protein [Helianthus annuus]	NA
miR172e-3p_1	CsG_LG5.g01157.i1	3	1.5	XP_021980926.1/1.5e-207/NAC domain-containing protein 86-like isoform X2 [Helianthus annuus] >OTG13470.1 putative NAC domain-containing protein [Helianthus annuus]	NA
novel_mir204	CsG_LG5.g01326.1	3	1.5	CAN66637.1/4.0e-302/hypothetical protein VITISV_011340 [Vitis vinifera]	NA
miR6111-5p	CsG_LG5.g01427.1	3	2	XP_022027385.1/1.4e-181/probable serine/threonine-protein kinase DDB_G0278521 [Helianthus annuus] >OTG30298.1 putative serine/threonine/dual specificity protein kinase, catalytic domain-containing protein [Helianthus annuus]	NA
miR2673a	CsG_LG5.g01464.1	2	1	XP_021982912.1/9.0e-257/uncharacterized protein LOC110878842 [Helianthus annuus]	NA
novel_mir216	CsG_LG5.g01768.1	3	1.8	BAA22288.1/2.2e-138/polyprotein [Oryza australiensis]	NA
novel_mir270	CsG_LG5.g02044.1	3.5	2.2	XP_022006266.1/2.4e-49/rRNA biogenesis protein RRP5 [Helianthus annuus] >XP_022006267.1 rRNA biogenesis protein RRP5 [Helianthus annuus]	NA
miR156_2	CsG_LG5.g02084.1	3.5	1.2	OTG03863.1/1.3e-55/putative F-box domain-containing protein [Helianthus annuus]	NA
novel_mir65	CsG_LG5.g02210.1	3.5	2	OTG08975.1/0.0e+00/putative protein kinase-like domain, Phloem protein 2-like protein [Helianthus annuus]	NA
miR8626	CsG_LG5.g02486.1	2	1	KVI01251.1/3.1e-45/hypothetical protein Ccrd_020464 [Cynara cardunculus var. scolymus]	cellular_component:GO:0016021//integral component of membrane;
miR3623-5p	CsG_LG5.g02639.1	3.5	2	XP_021980997.1/1.6e-311/TMV resistance protein N-like [Helianthus annuus] >XP_021980998.1 TMV resistance protein N-like [Helianthus annuus] >XP_021980999.1 TMV resistance protein N-like [Helianthus annuus] >XP_021981000.1 TMV resistance protein N-like [Helianthus annuus]	NA
miR3623-5p	CsG_LG5.g02663.1	3.5	2	XP_021980997.1/1.6e-311/TMV resistance protein N-like [Helianthus annuus] >XP_021980998.1 TMV resistance protein N-like [Helianthus annuus] >XP_021980999.1 TMV resistance protein N-like [Helianthus annuus] >XP_021981000.1 TMV resistance protein N-like [Helianthus annuus]	NA
miR3623-5p	CsG_LG5.g02675.i1	3.5	2	XP_021980977.1/1.7e-115/TMV resistance protein N-like isoform X1 [Helianthus annuus] >XP_021980978.1 TMV resistance protein N-like isoform X1 [Helianthus annuus] >OTG13539.1 putative toll/interleukin-1 receptor (TIR) domain-containing protein [Helianthus annuus]	NA
miR845	CsG_LG5.g03714.1	3.5	2	OTG07182.1/4.2e-208/putative zinc finger, CCHC-type [Helianthus annuus]	NA
miR845d	CsG_LG5.g03714.1	3.5	2	OTG07182.1/4.2e-208/putative zinc finger, CCHC-type [Helianthus annuus]	NA
miR5658	CsG_LG5.g04040.i1	2	1	XP_022027323.1/7.9e-103/deSI-like protein At4g17486 [Helianthus annuus] >XP_022027324.1 deSI-like protein At4g17486 [Helianthus annuus] >XP_022027325.1 deSI-like protein At4g17486 [Helianthus annuus] >OTG30219.1 putative PPPDE putative peptidase domain-containing protein [Helianthus annuus]	NA
miR845	CsG_LG5.g04326.1	2	1	KVI06867.1/9.1e-106/Cyclin C/H/T/L [Cynara cardunculus var. scolymus]	NA
novel_mir92	CsG_LG5.g04768.1	3	2.2	XP_017250008.1/4.7e-14/PREDICTED: uncharacterized protein LOC108220677 [Daucus carota subsp. sativus]	NA
novel_mir204	CsG_LG5.g05102.1	3	1.5	OTG28738.1/1.7e-299/putative zinc finger, CCHC-type [Helianthus annuus]	NA
novel_mir204	CsG_LG5.g05932.1	3	1.5	OTG28738.1/4.3e-116/putative zinc finger, CCHC-type [Helianthus annuus]	NA
novel_mir204	CsG_LG5.g06021.1	3	1.5	OTG28738.1/0.0e+00/putative zinc finger, CCHC-type [Helianthus annuus]	NA
novel_mir204	CsG_LG5.g06399.1	3	1.5	OTG28738.1/0.0e+00/putative zinc finger, CCHC-type [Helianthus annuus]	NA
novel_mir204	CsG_LG5.g07994.1	3	1.5	OTG28738.1/9.8e-295/putative zinc finger, CCHC-type [Helianthus annuus]	NA
miR845	CsG_LG5.g08208.1	1	0.5	XP_021985004.1/4.1e-41/uncharacterized protein LOC110880877 [Helianthus annuus]	NA
miR845c	CsG_LG5.g08208.1	2	1	XP_021985004.1/4.1e-41/uncharacterized protein LOC110880877 [Helianthus annuus]	NA
miR845d	CsG_LG5.g08208.1	1	0.5	XP_021985004.1/4.1e-41/uncharacterized protein LOC110880877 [Helianthus annuus]	NA
novel_mir204	CsG_LG5.g08216.1	3	1.5	OTG28738.1/6.2e-276/putative zinc finger, CCHC-type [Helianthus annuus]	NA
miR5658	CsG_LG5.g09420.i1	2	1	XP_022026705.1/0.0e+00/gamma-tubulin complex component 5-like [Helianthus annuus] >XP_022026706.1 gamma-tubulin complex component 5-like [Helianthus annuus] >OTG35665.1 putative spc97 / Spc98 family of spindle pole body (SBP) component [Helianthus annuus]	biological_process:GO:0090307//mitotic spindle assembly;GO:0051321//meiotic cell cycle;GO:0051415//interphase microtubule nucleation by interphase microtubule organizing center;GO:0031122//cytoplasmic microtubule organization;cellular_component:GO:0000922//spindle pole;GO:0005874//microtubule;GO:0000923//equatorial microtubule organizing center;GO:0008274//gamma-tubulin ring complex;molecular_fun…
novel_mir92	CsG_LG5.g10164.1	3	2.2	XP_017250008.1/2.5e-12/PREDICTED: uncharacterized protein LOC108220677 [Daucus carota subsp. sativus]	NA
novel_mir65	CsG_LG5.g11294.1	3.5	2.2	KVI05586.1/5.0e-92/protein of unknown function DUF23 [Cynara cardunculus var. scolymus]	cellular_component:GO:0016021//integral component of membrane;molecular_function:GO:0016740//transferase activity;
miR156a-5p	CsG_LG5.g11631.1	3	1.5	XP_022031547.1/3.4e-32/uncharacterized protein LOC110932528 [Helianthus annuus]	NA
miR156f-5p	CsG_LG5.g11631.1	3	1.5	XP_022031547.1/3.4e-32/uncharacterized protein LOC110932528 [Helianthus annuus]	NA
miR172d_2	CsG_LG5.g12114.1	3.5	2.2	KVI01512.1/2.7e-148/hypothetical protein Ccrd_020216 [Cynara cardunculus var. scolymus]	NA
novel_mir270	CsG_LG5.g12292.1	3.5	2.2	CAN74951.1/2.3e-88/hypothetical protein VITISV_030567, partial [Vitis vinifera]	NA
miR1446a	CsG_LG5.g12359.1	3.5	2.2	XP_016540892.1/1.6e-256/PREDICTED: mitogen-activated protein kinase 15 isoform X6 [Capsicum annuum]	cellular_component:GO:0005622//intracellular;molecular_function:GO:0005524//ATP binding;GO:0004707//MAP kinase activity;
miR6111-5p	CsG_LG5.g12369.1	3	1.5	XP_022033726.1/6.2e-140/probable serine/threonine-protein kinase PIX13 [Helianthus annuus] >OTG27157.1 putative serine/threonine/dual specificity protein kinase, catalytic domain-containing protein [Helianthus annuus]	NA
miR2673a	CsG_LG5.g12779.1	1	0.5	XP_021979004.1/1.5e-282/TMV resistance protein N-like [Helianthus annuus]	NA
miR6111-5p	CsG_LG5.g14557.1	3	2	KJB29513.1/2.2e-160/hypothetical protein B456_005G104500 [Gossypium raimondii]	molecular_function:GO:0003677//DNA binding;GO:0046983//protein dimerization activity;
miR6111-5p	CsG_LG5.g14633.1	3	2	XP_021807762.1/1.6e-136/probable serine/threonine-protein kinase At1g54610 [Prunus avium]	molecular_function:GO:0005524//ATP binding;GO:0004672//protein kinase activity;
miR858a	CsG_LG5.g14875.i1	3	2	XP_022034329.1/3.1e-84/myb-related protein P-like [Helianthus annuus] >OTG27921.1 putative homeodomain-like protein [Helianthus annuus]	molecular_function:GO:0003677//DNA binding;
miR393a	CsG_LG5.g15844.i1	1	0.5	XP_022040476.1/7.0e-297/protein TRANSPORT INHIBITOR RESPONSE 1-like [Helianthus annuus] >OTG35926.1 putative F-box/RNI-like superfamily protein [Helianthus annuus]	NA
miR393a-5p	CsG_LG5.g15844.i1	2	1	XP_022040476.1/7.0e-297/protein TRANSPORT INHIBITOR RESPONSE 1-like [Helianthus annuus] >OTG35926.1 putative F-box/RNI-like superfamily protein [Helianthus annuus]	NA
miR393a_1	CsG_LG5.g15844.i1	1	0.5	XP_022040476.1/7.0e-297/protein TRANSPORT INHIBITOR RESPONSE 1-like [Helianthus annuus] >OTG35926.1 putative F-box/RNI-like superfamily protein [Helianthus annuus]	NA
miR393a_3	CsG_LG5.g15844.i1	1	0.5	XP_022040476.1/7.0e-297/protein TRANSPORT INHIBITOR RESPONSE 1-like [Helianthus annuus] >OTG35926.1 putative F-box/RNI-like superfamily protein [Helianthus annuus]	NA
novel_mir157	CsG_LG5.g15944.1	3.5	2.5	KVH95780.1/1.3e-10/hypothetical protein Ccrd_002162 [Cynara cardunculus var. scolymus]	NA
miR166a	CsG_LG5.g16616.1	3.5	1.8	XP_010668250.1/3.6e-130/PREDICTED: uncharacterized protein LOC104885245, partial [Beta vulgaris subsp. vulgaris]	NA
miR166e	CsG_LG5.g16616.1	3	1.5	XP_010668250.1/3.6e-130/PREDICTED: uncharacterized protein LOC104885245, partial [Beta vulgaris subsp. vulgaris]	NA
miR166a	CsG_LG5.g17049.i1	3	2	XP_022001440.1/1.6e-69/protein MARD1-like [Helianthus annuus] >OTG01914.1 putative zf-FLZ domain-containing protein [Helianthus annuus]	NA
miR166b	CsG_LG5.g17049.i1	3.5	2.2	XP_022001440.1/1.6e-69/protein MARD1-like [Helianthus annuus] >OTG01914.1 putative zf-FLZ domain-containing protein [Helianthus annuus]	NA
miR166h-3p	CsG_LG5.g17049.i1	3	2	XP_022001440.1/1.6e-69/protein MARD1-like [Helianthus annuus] >OTG01914.1 putative zf-FLZ domain-containing protein [Helianthus annuus]	NA
miR166m_1	CsG_LG5.g17049.i1	3	2	XP_022001440.1/1.6e-69/protein MARD1-like [Helianthus annuus] >OTG01914.1 putative zf-FLZ domain-containing protein [Helianthus annuus]	NA
miR5658	CsG_LG5.g19766.1	2	1	XP_021987311.1/4.3e-264/receptor-like serine/threonine-protein kinase ALE2 isoform X1 [Helianthus annuus]	NA
novel_mir40	CsG_LG5.g21540.1	2.5	1.5	OTG27393.1/1.7e-20/putative phospholipase-like protein [Helianthus annuus]	NA
novel_mir310	CsG_LG5.g22362.1	2.5	1.8	XP_020674150.1/6.2e-13/extensin-2-like [Dendrobium catenatum]	NA
miR397-5p_1	CsG_LG5.g23888.i1	1	0.5	XP_022037101.1/1.0e-300/laccase-3-like [Helianthus annuus]	NA
miR397a_3	CsG_LG5.g23888.i1	2.5	1.5	XP_022037101.1/1.0e-300/laccase-3-like [Helianthus annuus]	NA
miR397a_6	CsG_LG5.g23888.i1	2	1	XP_022037101.1/1.0e-300/laccase-3-like [Helianthus annuus]	NA
miR397b	CsG_LG5.g23888.i1	3.5	2	XP_022037101.1/1.0e-300/laccase-3-like [Helianthus annuus]	NA
novel_mir92	CsG_LG5.g24258.1	2	1	XP_017228003.1/2.8e-45/PREDICTED: uncharacterized protein LOC108203536 [Daucus carota subsp. sativus]	NA
novel_mir92	CsG_LG5.g29726.1	2	1	KYP47407.1/9.8e-305/Retrovirus-related Pol polyprotein from transposon TNT 1-94 [Cajanus cajan]	NA
miR1530	CsG_LG5.g30802.1	3	2.5	KVH90304.1/6.2e-08/GTP binding domain-containing protein [Cynara cardunculus var. scolymus]	NA
miR2673a	CsG_LG5.g34670.1	2.5	1.5	ALF46673.1/3.2e-114/trihelix protein, partial [Chrysanthemum x morifolium]	NA
novel_mir204	CsG_LG5.g36054.1	3	1.5	OTG28738.1/1.7e-194/putative zinc finger, CCHC-type [Helianthus annuus]	NA
miR5658	CsG_LG5.g38555.1	2	1	KYP47407.1/0.0e+00/Retrovirus-related Pol polyprotein from transposon TNT 1-94 [Cajanus cajan]	NA
novel_mir204	CsG_LG5.g41914.1	2	1	ABW81017.1/3.3e-157/gag-pol polymerase, partial [Arabidopsis lyrata subsp. lyrata]	NA
miR395a_3	CsG_LG5.g42093.i1	2.5	1.5	KVH93587.1/4.7e-235/ATP-sulfurylase PUA-like domain-containing protein, partial [Cynara cardunculus var. scolymus]	biological_process:GO:0000103//sulfate assimilation;molecular_function:GO:0004781//sulfate adenylyltransferase (ATP) activity;
miR395a_5	CsG_LG5.g42093.i1	3.5	2	KVH93587.1/4.7e-235/ATP-sulfurylase PUA-like domain-containing protein, partial [Cynara cardunculus var. scolymus]	biological_process:GO:0000103//sulfate assimilation;molecular_function:GO:0004781//sulfate adenylyltransferase (ATP) activity;
miR395b-3p	CsG_LG5.g42093.i1	3	1.5	KVH93587.1/4.7e-235/ATP-sulfurylase PUA-like domain-containing protein, partial [Cynara cardunculus var. scolymus]	biological_process:GO:0000103//sulfate assimilation;molecular_function:GO:0004781//sulfate adenylyltransferase (ATP) activity;
miR395b_3	CsG_LG5.g42093.i1	3	1.5	KVH93587.1/4.7e-235/ATP-sulfurylase PUA-like domain-containing protein, partial [Cynara cardunculus var. scolymus]	biological_process:GO:0000103//sulfate assimilation;molecular_function:GO:0004781//sulfate adenylyltransferase (ATP) activity;
miR2673a	CsG_LG5.g42144.1	3	1.5	XP_022025338.1/1.3e-34/protein KAKU4-like isoform X2 [Helianthus annuus]	NA
miR8626	CsG_LG5.g42369.1	3	2	XP_021988842.1/5.1e-181/probable protein disulfide-isomerase A6 [Helianthus annuus] >OTG11486.1 putative protein disulfide-isomerase A6 [Helianthus annuus]	biological_process:GO:0006457//protein folding;GO:0034976//response to endoplasmic reticulum stress;GO:0048868//pollen tube development;GO:0009567//double fertilization forming a zygote and endosperm;GO:0045454//cell redox homeostasis;GO:0046686//response to cadmium ion;GO:0009553//embryo sac development;GO:0009793//embryo development ending in seed dormancy;cellular_component:GO:0005783//endopla…
miR397-5p_1	CsG_LG5.g43304.1	3	1.5	XP_021988910.1/1.0e-284/laccase-7 [Helianthus annuus] >OTG11554.1 putative laccase 7 [Helianthus annuus]	biological_process:GO:0046274//lignin catabolic process;cellular_component:GO:0048046//apoplast;molecular_function:GO:0052716//hydroquinone:oxygen oxidoreductase activity;GO:0005507//copper ion binding;
miR5658	CsG_LG5.g43782.1	2.5	1.5	XP_021988483.1/3.3e-174/ubiquitin-like domain-containing CTD phosphatase [Helianthus annuus]	cellular_component:GO:0005634//nucleus;molecular_function:GO:0004721//phosphoprotein phosphatase activity;
miR5138	CsG_LG5.g44331.i1	3.5	2.5	KVH93490.1/1.4e-135/11-S seed storage protein, plant [Cynara cardunculus var. scolymus]	NA
miR395b_3	CsG_LG5.g44906.1	3	2	OTG12547.1/4.9e-197/putative ribonuclease H-like domain-containing protein [Helianthus annuus]	NA
miR845d	CsG_LG5.g45045.1	3.5	2	KVH93443.1/7.0e-87/protein of unknown function DUF125, transmembrane [Cynara cardunculus var. scolymus]	NA
novel_mir204	CsG_LG5.g45898.1	3	1.5	OTG28738.1/1.9e-234/putative zinc finger, CCHC-type [Helianthus annuus]	NA
miR530a	CsG_LG5.g46105.1	3	2	KVH93403.1/8.0e-161/Chloramphenicol acetyltransferase-like domain-containing protein [Cynara cardunculus var. scolymus]	NA
miR530b_3	CsG_LG5.g46105.1	3.5	2.5	KVH93403.1/8.0e-161/Chloramphenicol acetyltransferase-like domain-containing protein [Cynara cardunculus var. scolymus]	NA
miR156a	CsG_LG5.g47804.1	3.5	2.5	XP_021989190.1/2.7e-85/LOB domain-containing protein 37-like [Helianthus annuus]	NA
miR156h	CsG_LG5.g47804.1	3	1.8	XP_021989190.1/2.7e-85/LOB domain-containing protein 37-like [Helianthus annuus]	NA
novel_mir92	CsG_LG5.g48179.1	3	1.5	KYP78285.1/3.3e-110/Retrovirus-related Pol polyprotein from transposon TNT 1-94 [Cajanus cajan]	NA
miR6300	CsG_LG5.g48364.1	3.5	1.8	XP_021993512.1/4.6e-53/rab3 GTPase-activating protein catalytic subunit-like [Helianthus annuus] >XP_021993513.1 rab3 GTPase-activating protein catalytic subunit-like [Helianthus annuus] >OTG07965.1 putative rab3 GTPase-activating protein catalytic subunit [Helianthus annuus]	NA
miR397-5p_1	CsG_LG5.g49665.1	3	1.5	XP_021989169.1/0.0e+00/uncharacterized protein LOC110885769 [Helianthus annuus] >OTG11855.1 putative phox-associated domain,Sorting nexin [Helianthus annuus]	cellular_component:GO:0005794//Golgi apparatus;GO:0016021//integral component of membrane;molecular_function:GO:0035091//phosphatidylinositol binding;
miR397a_6	CsG_LG5.g49665.1	3	1.5	XP_021989169.1/0.0e+00/uncharacterized protein LOC110885769 [Helianthus annuus] >OTG11855.1 putative phox-associated domain,Sorting nexin [Helianthus annuus]	cellular_component:GO:0005794//Golgi apparatus;GO:0016021//integral component of membrane;molecular_function:GO:0035091//phosphatidylinositol binding;
novel_mir63	CsG_LG5.g50162.1	3	2	XP_022003663.1/1.3e-303/uncharacterized protein LOC110901121 [Helianthus annuus]	NA
miR159a_1	CsG_LG5.g53675.1	3	2	XP_021989275.1/3.8e-134/uncharacterized protein LOC110885860 [Helianthus annuus] >OTG11980.1 hypothetical protein HannXRQ_Chr10g0304731 [Helianthus annuus]	NA
miR159a_1	CsG_LG5.g53774.1	3.5	1.8	KVI09104.1/8.0e-20/protein of unknown function DUF1336 [Cynara cardunculus var. scolymus]	NA
miR164a_4	CsG_LG5.g54126.1	2	1	XP_021999595.1/7.3e-153/protein CUP-SHAPED COTYLEDON 2-like [Helianthus annuus]	NA
miR164b	CsG_LG5.g54126.1	1	0.5	XP_021999595.1/7.3e-153/protein CUP-SHAPED COTYLEDON 2-like [Helianthus annuus]	NA
miR164c_1	CsG_LG5.g54126.1	2.5	1.5	XP_021999595.1/7.3e-153/protein CUP-SHAPED COTYLEDON 2-like [Helianthus annuus]	NA
miR164e-5p	CsG_LG5.g54126.1	3	1.5	XP_021999595.1/7.3e-153/protein CUP-SHAPED COTYLEDON 2-like [Helianthus annuus]	NA
novel_mir204	CsG_LG5.g54198.1	3.5	1.8	OTG28738.1/0.0e+00/putative zinc finger, CCHC-type [Helianthus annuus]	NA
miR166	CsG_LG5.g55897.i1	3.5	1.8	XP_021990052.1/0.0e+00/homeobox-leucine zipper protein ATHB-15-like [Helianthus annuus] >OTG12766.1 putative START domain, Homeodomain-like, MEKHLA, START-like domain protein [Helianthus annuus]	NA
miR166a	CsG_LG5.g55897.i1	0.5	0.2	XP_021990052.1/0.0e+00/homeobox-leucine zipper protein ATHB-15-like [Helianthus annuus] >OTG12766.1 putative START domain, Homeodomain-like, MEKHLA, START-like domain protein [Helianthus annuus]	NA
miR166a-3p	CsG_LG5.g55897.i1	2.5	1.2	XP_021990052.1/0.0e+00/homeobox-leucine zipper protein ATHB-15-like [Helianthus annuus] >OTG12766.1 putative START domain, Homeodomain-like, MEKHLA, START-like domain protein [Helianthus annuus]	NA
miR166b	CsG_LG5.g55897.i1	3.5	1.8	XP_021990052.1/0.0e+00/homeobox-leucine zipper protein ATHB-15-like [Helianthus annuus] >OTG12766.1 putative START domain, Homeodomain-like, MEKHLA, START-like domain protein [Helianthus annuus]	NA
miR166e	CsG_LG5.g55897.i1	2	1	XP_021990052.1/0.0e+00/homeobox-leucine zipper protein ATHB-15-like [Helianthus annuus] >OTG12766.1 putative START domain, Homeodomain-like, MEKHLA, START-like domain protein [Helianthus annuus]	NA
miR166e-3p	CsG_LG5.g55897.i1	3	1.5	XP_021990052.1/0.0e+00/homeobox-leucine zipper protein ATHB-15-like [Helianthus annuus] >OTG12766.1 putative START domain, Homeodomain-like, MEKHLA, START-like domain protein [Helianthus annuus]	NA
miR166h-3p	CsG_LG5.g55897.i1	1.5	0.8	XP_021990052.1/0.0e+00/homeobox-leucine zipper protein ATHB-15-like [Helianthus annuus] >OTG12766.1 putative START domain, Homeodomain-like, MEKHLA, START-like domain protein [Helianthus annuus]	NA
miR166m_1	CsG_LG5.g55897.i1	2.5	1.2	XP_021990052.1/0.0e+00/homeobox-leucine zipper protein ATHB-15-like [Helianthus annuus] >OTG12766.1 putative START domain, Homeodomain-like, MEKHLA, START-like domain protein [Helianthus annuus]	NA
miR166m_2	CsG_LG5.g55897.i1	2	1	XP_021990052.1/0.0e+00/homeobox-leucine zipper protein ATHB-15-like [Helianthus annuus] >OTG12766.1 putative START domain, Homeodomain-like, MEKHLA, START-like domain protein [Helianthus annuus]	NA
novel_mir28	CsG_LG5.g55897.i1	3	1.5	XP_021990052.1/0.0e+00/homeobox-leucine zipper protein ATHB-15-like [Helianthus annuus] >OTG12766.1 putative START domain, Homeodomain-like, MEKHLA, START-like domain protein [Helianthus annuus]	NA
miR5658	CsG_LG5.g56450.i1	2	1	XP_022033595.1/1.5e-275/protein HOTHEAD-like [Helianthus annuus] >OTG27003.1 putative glucose-methanol-choline oxidoreductase, FAD/NAD(P)-binding domain protein [Helianthus annuus]	molecular_function:GO:0016614//oxidoreductase activity, acting on CH-OH group of donors;GO:0050660//flavin adenine dinucleotide binding;
miR2673a	CsG_LG5.g57719.1	3	1.5	XP_021989849.1/0.0e+00/nucleolar protein 10-like [Helianthus annuus] >OTG12587.1 putative NUC153, WD40/YVTN repeat-like-containing domain protein [Helianthus annuus]	cellular_component:GO:0005634//nucleus;
novel_mir233	CsG_LG5.g57902.1	3.5	2.2	XP_021989824.1/6.7e-194/putative receptor-like protein kinase At5g39000 [Helianthus annuus] >OTG12567.1 putative serine/threonine/dual specificity protein kinase, catalytic domain-containing protein [Helianthus annuus]	NA
miR2673a	CsG_LG5.g57963.1	3	1.5	XP_022006291.1/6.0e-115/heterogeneous nuclear ribonucleoprotein Q [Helianthus annuus] >OTF99567.1 putative RNA recognition motif domain, Nucleotide-binding alpha-beta plait domain protein [Helianthus annuus]	cellular_component:GO:0030529//intracellular ribonucleoprotein complex;GO:0019013//viral nucleocapsid;molecular_function:GO:0003723//RNA binding;
novel_mir126	CsG_LG5.g58938.1	1	0.5	XP_009410155.2/1.4e-12/PREDICTED: probable E3 ubiquitin-protein ligase ATL45 [Musa acuminata subsp. malaccensis]	cellular_component:GO:0016021//integral component of membrane;
novel_mir127	CsG_LG5.g58938.1	3	1.5	XP_009410155.2/1.4e-12/PREDICTED: probable E3 ubiquitin-protein ligase ATL45 [Musa acuminata subsp. malaccensis]	cellular_component:GO:0016021//integral component of membrane;
novel_mir169	CsG_LG5.g58938.1	1	0.5	XP_009410155.2/1.4e-12/PREDICTED: probable E3 ubiquitin-protein ligase ATL45 [Musa acuminata subsp. malaccensis]	cellular_component:GO:0016021//integral component of membrane;
novel_mir74	CsG_LG5.g58938.1	1	0.5	XP_009410155.2/1.4e-12/PREDICTED: probable E3 ubiquitin-protein ligase ATL45 [Musa acuminata subsp. malaccensis]	cellular_component:GO:0016021//integral component of membrane;
novel_mir249	CsG_LG5.g58988.1	3.5	2	NA	NA
miR2673a	CsG_LG5.g59074.i1	3.5	2.5	XP_021989717.1/1.9e-276/probable protein arginine N-methyltransferase 3 [Helianthus annuus]	NA
novel_mir92	CsG_LG5.g59255.1	2.5	1.5	XP_017228003.1/6.0e-48/PREDICTED: uncharacterized protein LOC108203536 [Daucus carota subsp. sativus]	NA
miR2673a	CsG_LG5.g59427.1	3	1.5	XP_021996719.1/9.3e-256/uncharacterized protein LOC110893879 isoform X1 [Helianthus annuus]	NA
miR2673a	CsG_LG5.g59444.1	3	1.5	XP_021996719.1/1.6e-06/uncharacterized protein LOC110893879 isoform X1 [Helianthus annuus]	NA
novel_mir204	CsG_LG5.g60627.1	3	1.5	ABW81017.1/9.6e-262/gag-pol polymerase, partial [Arabidopsis lyrata subsp. lyrata]	NA
miR5658	CsG_LG5.g60650.1	1	0.5	XP_021972850.1/1.8e-17/uncharacterized protein LOC110868071 [Helianthus annuus] >OTG20359.1 hypothetical protein HannXRQ_Chr07g0192161 [Helianthus annuus]	cellular_component:GO:0016021//integral component of membrane;
novel_mir92	CsG_LG5.g61976.1	3	2.2	OTG28738.1/1.5e-146/putative zinc finger, CCHC-type [Helianthus annuus]	NA
novel_mir204	CsG_LG5.g63775.1	3	1.5	OTG28738.1/0.0e+00/putative zinc finger, CCHC-type [Helianthus annuus]	NA
novel_mir298	CsG_LG5.g64084.1	3.5	2.2	XP_021990266.1/5.0e-189/zinc finger BED domain-containing protein DAYSLEEPER-like [Helianthus annuus] >OTG13001.1 putative BED zinc finger, hAT family dimerization domain protein [Helianthus annuus]	NA
miR3623-5p	CsG_LG5.g65051.1	1	1	XP_022031879.1/6.1e-231/TMV resistance protein N-like [Helianthus annuus]	NA
miR3623-5p	CsG_LG5.g65058.1	1	1	XP_022031879.1/1.4e-230/TMV resistance protein N-like [Helianthus annuus]	NA
novel_mir204	CsG_LG5.g65372.1	3	1.5	OTG28738.1/1.8e-265/putative zinc finger, CCHC-type [Helianthus annuus]	NA
miR5523	CsG_LG5.g65826.1	2.5	1.2	XP_022037273.1/0.0e+00/heat shock cognate 70 kDa protein 2-like [Helianthus annuus] >OTG24252.1 putative heat shock protein [Helianthus annuus]	molecular_function:GO:0005524//ATP binding;
miR2673a	CsG_LG5.g66006.1	3	1.5	KVH93838.1/7.0e-169/hypothetical protein Ccrd_004097 [Cynara cardunculus var. scolymus]	cellular_component:GO:0005739//mitochondrion;
miR5138	CsG_LG5.g66428.1	2	1.5	XP_021985478.1/1.8e-19/TSL-kinase interacting protein 1 [Helianthus annuus] >OTG38244.1 putative homeodomain-like protein [Helianthus annuus]	NA
novel_mir9	CsG_LG5.g67062.1	3	1.5	NA	NA
miR396a-5p	CsG_LG5.g67327.1	3.5	1.8	KVH88677.1/3.3e-105/HECT-like protein [Cynara cardunculus var. scolymus]	NA
miR396b	CsG_LG5.g67327.1	2.5	1.2	KVH88677.1/3.3e-105/HECT-like protein [Cynara cardunculus var. scolymus]	NA
miR396b-5p	CsG_LG5.g67327.1	3	1.5	KVH88677.1/3.3e-105/HECT-like protein [Cynara cardunculus var. scolymus]	NA
miR396h	CsG_LG5.g67327.1	3	2	KVH88677.1/3.3e-105/HECT-like protein [Cynara cardunculus var. scolymus]	NA
miR5658	CsG_LG5.g67473.1	2	1	KVH93874.1/1.9e-64/Protein of unknown function DUF761, plant [Cynara cardunculus var. scolymus]	NA
miR3623-5p	CsG_LG5.g68002.1	2	1.5	XP_021981053.1/7.0e-49/TMV resistance protein N-like [Helianthus annuus]	NA
miR171f_1	CsG_LG5.g68087.1	3	2	XP_021999657.1/5.1e-113/transcription factor MYB106-like [Helianthus annuus] >OTG05899.1 putative homeodomain-like protein [Helianthus annuus]	molecular_function:GO:0003677//DNA binding;
novel_mir204	CsG_LG5.g68237.1	3	1.5	CAX68207.1/2.8e-232/Copia-like retrotransposon [Helianthus annuus]	NA
novel_mir109	CsG_LG5.g68768.1	2	1.5	XP_008379216.1/1.4e-12/PREDICTED: uncharacterized protein LOC103442226 [Malus domestica]	NA
miR166g-5p_4	CsG_LG5.g69386.1	3.5	2.2	XP_022029921.1/1.1e-276/eIF-2-alpha kinase GCN2 [Helianthus annuus] >OTG32846.1 putative protein kinase family protein [Helianthus annuus]	NA
miR171i_1	CsG_LG5.g69558.1	3	2	XP_021996537.1/2.5e-148/pentatricopeptide repeat-containing protein At2g15690-like [Helianthus annuus] >OTG03743.1 putative DYW domain-containing protein [Helianthus annuus]	biological_process:GO:0009451//RNA modification;cellular_component:GO:0043231//intracellular membrane-bounded organelle;molecular_function:GO:0003723//RNA binding;GO:0008270//zinc ion binding;GO:0004519//endonuclease activity;
miR5658	CsG_LG5.g69892.1	3.5	2.5	XP_022031033.1/7.8e-45/uncharacterized protein LOC110931972 [Helianthus annuus]	NA
miR1530	CsG_LG5.g70829.1	3.5	2.2	XP_022022049.1/0.0e+00/MDIS1-interacting receptor like kinase 2-like [Helianthus annuus] >OTF86490.1 putative leucine-rich repeat receptor-like protein kinase family protein [Helianthus annuus]	NA
miR1530	CsG_LG5.g71158.1	3.5	2.2	XP_022022049.1/0.0e+00/MDIS1-interacting receptor like kinase 2-like [Helianthus annuus] >OTF86490.1 putative leucine-rich repeat receptor-like protein kinase family protein [Helianthus annuus]	cellular_component:GO:0016021//integral component of membrane;molecular_function:GO:0005524//ATP binding;GO:0004672//protein kinase activity;
novel_mir216	CsG_LG5.g71545.1	2.5	1.5	OTG03733.1/4.5e-108/putative alpha/beta-Hydrolases superfamily protein [Helianthus annuus]	NA
novel_mir216	CsG_LG5.g71579.1	3	2	OTG03733.1/2.1e-89/putative alpha/beta-Hydrolases superfamily protein [Helianthus annuus]	NA
novel_mir216	CsG_LG5.g71597.1	3	2	OTG03730.1/2.0e-102/putative alpha/beta-Hydrolases superfamily protein [Helianthus annuus]	NA
miR171i_1	CsG_LG5.g71599.1	3.5	1.8	AAD23679.1/1.5e-79/putative retroelement pol polyprotein [Arabidopsis thaliana]	NA
novel_mir216	CsG_LG5.g71648.1	2.5	1.5	XP_021996523.1/2.7e-71/uncharacterized protein LOC110893718 isoform X1 [Helianthus annuus]	NA
novel_mir216	CsG_LG5.g71691.1	2.5	1.5	OTG03730.1/8.8e-88/putative alpha/beta-Hydrolases superfamily protein [Helianthus annuus]	NA
novel_mir216	CsG_LG5.g71697.1	3	2	OTG03730.1/3.0e-65/putative alpha/beta-Hydrolases superfamily protein [Helianthus annuus]	NA
novel_mir177	CsG_LG5.g71915.1	3.5	1.8	KVH93972.1/3.9e-34/DNA/RNA helicase, ATP-dependent, DEAH-box type, conserved site-containing protein [Cynara cardunculus var. scolymus]	molecular_function:GO:0005524//ATP binding;GO:0004386//helicase activity;GO:0003676//nucleic acid binding;
novel_mir204	CsG_LG5.g71986.1	3	1.5	ABW81017.1/3.5e-251/gag-pol polymerase, partial [Arabidopsis lyrata subsp. lyrata]	NA
miR845c	CsG_LG5.g72121.1	3	1.5	ABH07409.1/0.0e+00/putative pol polyprotein [Brassica oleracea var. botrytis]	NA
miR845d	CsG_LG5.g72121.1	2	1	ABH07409.1/0.0e+00/putative pol polyprotein [Brassica oleracea var. botrytis]	NA
novel_mir182	CsG_LG6.g00305.1	2	1	XP_013443131.1/2.3e-13/hypothetical protein MTR_0037s0020 [Medicago truncatula] >KEH17156.1 hypothetical protein MTR_0037s0020 [Medicago truncatula]	NA
miR3623-5p	CsG_LG6.g00431.1	2.5	1.5	XP_022030463.1/5.2e-200/TMV resistance protein N-like [Helianthus annuus]	NA
miR3623-5p	CsG_LG6.g00630.1	3.5	2	XP_021979212.1/2.3e-294/TMV resistance protein N-like [Helianthus annuus]	NA
miR3623-5p	CsG_LG6.g00636.1	3.5	2	XP_021980997.1/0.0e+00/TMV resistance protein N-like [Helianthus annuus] >XP_021980998.1 TMV resistance protein N-like [Helianthus annuus] >XP_021980999.1 TMV resistance protein N-like [Helianthus annuus] >XP_021981000.1 TMV resistance protein N-like [Helianthus annuus]	NA
novel_mir109	CsG_LG6.g00676.i1	2	1.5	NA	NA
miR3623-5p	CsG_LG6.g01002.1	3	1.8	XP_021979212.1/4.5e-292/TMV resistance protein N-like [Helianthus annuus]	NA
miR3623-5p	CsG_LG6.g01110.i1	3	1.8	XP_021979212.1/9.8e-284/TMV resistance protein N-like [Helianthus annuus]	NA
miR3623-5p	CsG_LG6.g01116.1	3	1.8	XP_021981064.1/3.1e-288/TMV resistance protein N-like [Helianthus annuus]	NA
miR3623-5p	CsG_LG6.g01120.1	3.5	2	XP_021979130.1/1.5e-55/TMV resistance protein N-like [Helianthus annuus] >OTG13559.1 putative disease resistance protein (TIR-NBS-LRR class) family [Helianthus annuus]	NA
miR3623-5p	CsG_LG6.g01125.1	3	1.8	XP_021981064.1/0.0e+00/TMV resistance protein N-like [Helianthus annuus]	NA
miR3623-5p	CsG_LG6.g01128.1	3	1.8	OTG13566.1/3.1e-274/putative toll/interleukin-1 receptor (TIR) domain-containing protein [Helianthus annuus]	NA
miR3623-5p	CsG_LG6.g01135.1	3	1.8	XP_022033829.1/6.6e-213/TMV resistance protein N-like [Helianthus annuus]	NA
miR3623-5p	CsG_LG6.g01140.1	3	1.8	XP_022033829.1/5.7e-274/TMV resistance protein N-like [Helianthus annuus]	NA
miR3623-5p	CsG_LG6.g01143.1	3	1.8	XP_022033817.1/3.8e-258/TMV resistance protein N-like [Helianthus annuus]	NA
novel_mir182	CsG_LG6.g01232.1	0	0	XP_013443131.1/1.6e-16/hypothetical protein MTR_0037s0020 [Medicago truncatula] >KEH17156.1 hypothetical protein MTR_0037s0020 [Medicago truncatula]	NA
miR3623-5p	CsG_LG6.g01248.1	3	1.8	OTG13604.1/0.0e+00/putative disease resistance protein (TIR-NBS-LRR class) family [Helianthus annuus]	NA
miR5658	CsG_LG6.g01302.1	3	1.5	XP_010314002.1/5.3e-39/PREDICTED: serine/threonine-protein kinase STY17-like isoform X2 [Solanum lycopersicum]	biological_process:GO:0035556//intracellular signal transduction;cellular_component:GO:0005622//intracellular;molecular_function:GO:0004674//protein serine/threonine kinase activity;GO:0005524//ATP binding;GO:0004672//protein kinase activity;GO:0004871//signal transducer activity;
miR3623-5p	CsG_LG6.g01685.1	3	1.8	XP_021979101.1/1.0e-17/TMV resistance protein N-like [Helianthus annuus]	NA
novel_mir204	CsG_LG6.g01924.1	3	1.5	OTG28738.1/4.5e-208/putative zinc finger, CCHC-type [Helianthus annuus]	NA
miR5138	CsG_LG6.g02087.1	3	2	KVI00044.1/9.0e-14/DNA methylase, N-6 adenine-specific, conserved site-containing protein [Cynara cardunculus var. scolymus]	NA
miR3623-5p	CsG_LG6.g02454.1	3	2.5	XP_021979114.1/1.3e-106/TMV resistance protein N-like [Helianthus annuus]	NA
miR172e-3p_1	CsG_LG6.g03265.1	3.5	1.8	XP_021983357.1/6.9e-26/glutathione S-transferase T3-like isoform X1 [Helianthus annuus] >OTG15916.1 putative homeodomain-like, No apical meristem-associated domain protein [Helianthus annuus]	molecular_function:GO:0016740//transferase activity;
miR1128	CsG_LG6.g03552.1	3.5	2	XP_022033872.1/2.9e-85/TMV resistance protein N-like [Helianthus annuus]	NA
miR1128_1	CsG_LG6.g03552.1	3.5	2	XP_022033872.1/2.9e-85/TMV resistance protein N-like [Helianthus annuus]	NA
miR530_2	CsG_LG6.g03646.1	3.5	1.8	XP_021981046.1/0.0e+00/TMV resistance protein N-like isoform X1 [Helianthus annuus]	NA
miR530b_3	CsG_LG6.g03646.1	3.5	1.8	XP_021981046.1/0.0e+00/TMV resistance protein N-like isoform X1 [Helianthus annuus]	NA
miR530_2	CsG_LG6.g03812.1	3.5	1.8	XP_021981020.1/5.4e-224/protein SUPPRESSOR OF npr1-1, CONSTITUTIVE 1-like isoform X1 [Helianthus annuus] >XP_021981021.1 protein SUPPRESSOR OF npr1-1, CONSTITUTIVE 1-like isoform X1 [Helianthus annuus] >XP_021981022.1 protein SUPPRESSOR OF npr1-1, CONSTITUTIVE 1-like isoform X1 [Helianthus annuus] >XP_021981023.1 protein SUPPRESSOR OF npr1-1, CONSTITUTIVE 1-like isoform X1 [Helianthus annuus] >XP…	NA
miR530b_3	CsG_LG6.g03812.1	3.5	1.8	XP_021981020.1/5.4e-224/protein SUPPRESSOR OF npr1-1, CONSTITUTIVE 1-like isoform X1 [Helianthus annuus] >XP_021981021.1 protein SUPPRESSOR OF npr1-1, CONSTITUTIVE 1-like isoform X1 [Helianthus annuus] >XP_021981022.1 protein SUPPRESSOR OF npr1-1, CONSTITUTIVE 1-like isoform X1 [Helianthus annuus] >XP_021981023.1 protein SUPPRESSOR OF npr1-1, CONSTITUTIVE 1-like isoform X1 [Helianthus annuus] >XP…	NA
novel_mir204	CsG_LG6.g05206.1	3	1.5	OTG28738.1/1.2e-259/putative zinc finger, CCHC-type [Helianthus annuus]	NA
novel_mir129	CsG_LG6.g05351.1	1	0.5	XP_007224101.2/2.7e-148/zinc finger BED domain-containing protein RICESLEEPER 2 [Prunus persica]	NA
miR156h	CsG_LG6.g05498.1	3.5	2	OTG30017.1/3.4e-222/putative zinc finger, CCHC-type [Helianthus annuus]	NA
novel_mir40	CsG_LG6.g07184.1	2	1	XP_022033803.1/1.8e-18/uncharacterized protein LOC110935763 [Helianthus annuus]	NA
miR2673a	CsG_LG6.g07230.1	2.5	1.5	KVI02104.1/0.0e+00/hypothetical protein Ccrd_019614 [Cynara cardunculus var. scolymus]	NA
novel_mir194	CsG_LG6.g07676.1	2.5	1.8	EOY04543.1/2.7e-190/Cc-nbs-lrr resistance protein, putative [Theobroma cacao]	NA
novel_mir234	CsG_LG6.g08026.1	3.5	2.2	XP_021975391.1/0.0e+00/uncharacterized protein LOC110870521 [Helianthus annuus]	NA
novel_mir191	CsG_LG6.g08170.1	1.5	0.8	XP_022028795.1/1.4e-263/MDIS1-interacting receptor like kinase 2-like [Helianthus annuus] >OTG31787.1 putative serine/threonine-protein kinase pim-1/2/3 [Helianthus annuus]	NA
novel_mir191	CsG_LG6.g08182.1	1	0.5	XP_022028795.1/2.6e-275/MDIS1-interacting receptor like kinase 2-like [Helianthus annuus] >OTG31787.1 putative serine/threonine-protein kinase pim-1/2/3 [Helianthus annuus]	NA
novel_mir204	CsG_LG6.g08232.1	3	1.5	OTG28738.1/0.0e+00/putative zinc finger, CCHC-type [Helianthus annuus]	NA
novel_mir204	CsG_LG6.g08260.1	3	1.5	ABW81017.1/3.3e-276/gag-pol polymerase, partial [Arabidopsis lyrata subsp. lyrata]	NA
novel_mir194	CsG_LG6.g08442.1	3	2	EOY04543.1/4.7e-177/Cc-nbs-lrr resistance protein, putative [Theobroma cacao]	NA
novel_mir194	CsG_LG6.g08454.1	2.5	2	EOY04543.1/1.4e-189/Cc-nbs-lrr resistance protein, putative [Theobroma cacao]	NA
miR2673a	CsG_LG6.g08675.1	1	0.5	OLP94693.1/2.2e-10/hypothetical protein AK812_SmicGene23256 [Symbiodinium microadriaticum]	NA
novel_mir194	CsG_LG6.g08750.1	3	1.5	XP_016677522.1/3.4e-21/PREDICTED: putative disease resistance protein RGA4 [Gossypium hirsutum]	biological_process:GO:0006952//defense response;molecular_function:GO:0043531//ADP binding;
miR3623-5p	CsG_LG6.g08855.1	3.5	2	OTG13604.1/3.0e-288/putative disease resistance protein (TIR-NBS-LRR class) family [Helianthus annuus]	NA
novel_mir194	CsG_LG6.g08880.1	2.5	1.2	XP_007033676.2/1.2e-188/PREDICTED: putative disease resistance protein RGA3 [Theobroma cacao]	NA
novel_mir194	CsG_LG6.g08890.1	1.5	0.8	XP_021291500.1/7.2e-192/putative disease resistance protein RGA4 isoform X1 [Herrania umbratica]	biological_process:GO:0006952//defense response;molecular_function:GO:0043531//ADP binding;
novel_mir194	CsG_LG6.g08894.1	3.5	1.8	EOY04543.1/2.1e-182/Cc-nbs-lrr resistance protein, putative [Theobroma cacao]	NA
novel_mir204	CsG_LG6.g08963.1	3	1.5	OTG28738.1/1.1e-168/putative zinc finger, CCHC-type [Helianthus annuus]	NA
novel_mir109	CsG_LG6.g09513.1	2	1.5	XP_005764099.1/2.3e-06/hypothetical protein EMIHUDRAFT_44780, partial [Emiliania huxleyi CCMP1516] >EOD11670.1 hypothetical protein EMIHUDRAFT_44780, partial [Emiliania huxleyi CCMP1516]	NA
novel_mir36	CsG_LG6.g09981.1	0	0	XP_021994698.1/2.3e-33/threonine dehydratase biosynthetic, chloroplastic-like [Helianthus annuus] >OTG09240.1 putative threonine dehydratase biosynthetic protein [Helianthus annuus]	NA
novel_mir194	CsG_LG6.g12973.1	2	1	CDP17982.1/4.7e-16/unnamed protein product [Coffea canephora]	NA
miR5658	CsG_LG6.g13022.1	2	1	XP_022027581.1/0.0e+00/DExH-box ATP-dependent RNA helicase DExH7, chloroplastic isoform X1 [Helianthus annuus] >OTG30488.1 putative RNA helicase family protein [Helianthus annuus]	NA
miR530b_3	CsG_LG6.g13623.1	3.5	1.8	KVH87989.1/3.5e-17/Pleckstrin homology domain-containing protein [Cynara cardunculus var. scolymus]	biological_process:GO:0007165//signal transduction;molecular_function:GO:0005096//GTPase activator activity;
miR6111-5p	CsG_LG6.g13979.1	3	2	XP_021286419.1/9.2e-149/disease resistance protein At4g27190-like [Herrania umbratica]	NA
novel_mir194	CsG_LG6.g15211.1	0.5	0.2	EOY04543.1/2.5e-191/Cc-nbs-lrr resistance protein, putative [Theobroma cacao]	NA
novel_mir194	CsG_LG6.g15349.1	3	1.5	CDP22228.1/3.9e-32/unnamed protein product [Coffea canephora]	NA
miR160b_1	CsG_LG6.g15529.1	3	2	KVI05028.1/4.0e-258/Aux/IAA-ARF-dimerization [Cynara cardunculus var. scolymus]	NA
miR160c-5p	CsG_LG6.g15529.1	2	1.5	KVI05028.1/4.0e-258/Aux/IAA-ARF-dimerization [Cynara cardunculus var. scolymus]	NA
miR160g_2	CsG_LG6.g15529.1	3.5	2	KVI05028.1/4.0e-258/Aux/IAA-ARF-dimerization [Cynara cardunculus var. scolymus]	NA
novel_mir249	CsG_LG6.g15884.1	3.5	1.8	NA	NA
novel_mir194	CsG_LG6.g16523.1	0.5	0.2	CDP17982.1/8.1e-196/unnamed protein product [Coffea canephora]	NA
novel_mir92	CsG_LG6.g16853.1	3	2.2	XP_017250008.1/6.9e-14/PREDICTED: uncharacterized protein LOC108220677 [Daucus carota subsp. sativus]	NA
miR5658	CsG_LG6.g17444.1	3	1.5	OTF87356.1/1.6e-202/putative TRICHOME BIREFRINGENCE-LIKE 33 [Helianthus annuus]	NA
novel_mir198	CsG_LG6.g17724.1	0.5	0.2	XP_021977226.1/1.1e-31/putative serine/threonine-protein kinase-like protein CCR3 [Helianthus annuus] >OTG18322.1 putative regulator of chromosome condensation 1/beta-lactamase-inhibitor protein II [Helianthus annuus]	NA
novel_mir199	CsG_LG6.g17724.1	2.5	1.2	XP_021977226.1/1.1e-31/putative serine/threonine-protein kinase-like protein CCR3 [Helianthus annuus] >OTG18322.1 putative regulator of chromosome condensation 1/beta-lactamase-inhibitor protein II [Helianthus annuus]	NA
novel_mir198	CsG_LG6.g17730.1	0.5	0.2	XP_021977226.1/1.0e-31/putative serine/threonine-protein kinase-like protein CCR3 [Helianthus annuus] >OTG18322.1 putative regulator of chromosome condensation 1/beta-lactamase-inhibitor protein II [Helianthus annuus]	NA
novel_mir199	CsG_LG6.g17730.1	2.5	1.2	XP_021977226.1/1.0e-31/putative serine/threonine-protein kinase-like protein CCR3 [Helianthus annuus] >OTG18322.1 putative regulator of chromosome condensation 1/beta-lactamase-inhibitor protein II [Helianthus annuus]	NA
miR397-5p_1	CsG_LG6.g17950.1	3	1.5	XP_021977271.1/5.3e-286/laccase-4-like [Helianthus annuus] >OTG18356.1 putative laccase [Helianthus annuus]	biological_process:GO:0046274//lignin catabolic process;cellular_component:GO:0048046//apoplast;molecular_function:GO:0016722//oxidoreductase activity, oxidizing metal ions;GO:0052716//hydroquinone:oxygen oxidoreductase activity;GO:0005507//copper ion binding;
miR397a_3	CsG_LG6.g17950.1	3	1.5	XP_021977271.1/5.3e-286/laccase-4-like [Helianthus annuus] >OTG18356.1 putative laccase [Helianthus annuus]	biological_process:GO:0046274//lignin catabolic process;cellular_component:GO:0048046//apoplast;molecular_function:GO:0016722//oxidoreductase activity, oxidizing metal ions;GO:0052716//hydroquinone:oxygen oxidoreductase activity;GO:0005507//copper ion binding;
novel_mir202	CsG_LG6.g19031.1	0	0	XP_017976926.1/4.1e-17/PREDICTED: DNA topoisomerase 6 subunit A [Theobroma cacao] >EOY07710.1 Spo11/DNA topoisomerase VI, subunit A protein isoform 1 [Theobroma cacao] >EOY07711.1 Spo11/DNA topoisomerase VI, subunit A protein isoform 1 [Theobroma cacao]	biological_process:GO:0000737//DNA catabolic process, endonucleolytic;GO:0006265//DNA topological change;cellular_component:GO:0005634//nucleus;GO:0005694//chromosome;GO:0009330//DNA topoisomerase complex (ATP-hydrolyzing);molecular_function:GO:0000287//magnesium ion binding;GO:0003677//DNA binding;GO:0005524//ATP binding;GO:0042802//identical protein binding;GO:0003918//DNA topoisomerase type II…
novel_mir203	CsG_LG6.g19031.1	0	0	XP_017976926.1/4.1e-17/PREDICTED: DNA topoisomerase 6 subunit A [Theobroma cacao] >EOY07710.1 Spo11/DNA topoisomerase VI, subunit A protein isoform 1 [Theobroma cacao] >EOY07711.1 Spo11/DNA topoisomerase VI, subunit A protein isoform 1 [Theobroma cacao]	biological_process:GO:0000737//DNA catabolic process, endonucleolytic;GO:0006265//DNA topological change;cellular_component:GO:0005634//nucleus;GO:0005694//chromosome;GO:0009330//DNA topoisomerase complex (ATP-hydrolyzing);molecular_function:GO:0000287//magnesium ion binding;GO:0003677//DNA binding;GO:0005524//ATP binding;GO:0042802//identical protein binding;GO:0003918//DNA topoisomerase type II…
novel_mir202	CsG_LG6.g19032.1	0	0	KMS97001.1/5.2e-13/hypothetical protein BVRB_7g179500 [Beta vulgaris subsp. vulgaris]	biological_process:GO:0000737//DNA catabolic process, endonucleolytic;GO:0006265//DNA topological change;cellular_component:GO:0005634//nucleus;GO:0005694//chromosome;GO:0009330//DNA topoisomerase complex (ATP-hydrolyzing);molecular_function:GO:0000287//magnesium ion binding;GO:0003677//DNA binding;GO:0005524//ATP binding;GO:0042802//identical protein binding;GO:0003918//DNA topoisomerase type II…
novel_mir202	CsG_LG6.g19034.1	2	1	BAK04125.1/1.3e-23/predicted protein [Hordeum vulgare subsp. vulgare]	biological_process:GO:0000737//DNA catabolic process, endonucleolytic;GO:0006265//DNA topological change;cellular_component:GO:0005634//nucleus;GO:0005694//chromosome;GO:0009330//DNA topoisomerase complex (ATP-hydrolyzing);molecular_function:GO:0000287//magnesium ion binding;GO:0003677//DNA binding;GO:0005524//ATP binding;GO:0042802//identical protein binding;GO:0003918//DNA topoisomerase type II…
novel_mir203	CsG_LG6.g19034.1	0	0	BAK04125.1/1.3e-23/predicted protein [Hordeum vulgare subsp. vulgare]	biological_process:GO:0000737//DNA catabolic process, endonucleolytic;GO:0006265//DNA topological change;cellular_component:GO:0005634//nucleus;GO:0005694//chromosome;GO:0009330//DNA topoisomerase complex (ATP-hydrolyzing);molecular_function:GO:0000287//magnesium ion binding;GO:0003677//DNA binding;GO:0005524//ATP binding;GO:0042802//identical protein binding;GO:0003918//DNA topoisomerase type II…
miR172a_2	CsG_LG6.g19116.1	1	0.5	XP_021997937.1/1.8e-141/AP2-like ethylene-responsive transcription factor TOE3 isoform X1 [Helianthus annuus]	NA
miR172a_3	CsG_LG6.g19116.1	1.5	0.8	XP_021997937.1/1.8e-141/AP2-like ethylene-responsive transcription factor TOE3 isoform X1 [Helianthus annuus]	NA
miR172a_4	CsG_LG6.g19116.1	1	0.5	XP_021997937.1/1.8e-141/AP2-like ethylene-responsive transcription factor TOE3 isoform X1 [Helianthus annuus]	NA
miR172c-3p	CsG_LG6.g19116.1	1	0.5	XP_021997937.1/1.8e-141/AP2-like ethylene-responsive transcription factor TOE3 isoform X1 [Helianthus annuus]	NA
miR172c_2	CsG_LG6.g19116.1	2	1	XP_021997937.1/1.8e-141/AP2-like ethylene-responsive transcription factor TOE3 isoform X1 [Helianthus annuus]	NA
miR172d_1	CsG_LG6.g19116.1	0.5	0.2	XP_021997937.1/1.8e-141/AP2-like ethylene-responsive transcription factor TOE3 isoform X1 [Helianthus annuus]	NA
miR172d_2	CsG_LG6.g19116.1	2.5	1.2	XP_021997937.1/1.8e-141/AP2-like ethylene-responsive transcription factor TOE3 isoform X1 [Helianthus annuus]	NA
miR172e-3p_1	CsG_LG6.g19116.1	1.5	0.8	XP_021997937.1/1.8e-141/AP2-like ethylene-responsive transcription factor TOE3 isoform X1 [Helianthus annuus]	NA
miR396b	CsG_LG6.g19158.i1	3.5	2.5	XP_021977023.1/1.1e-188/zinc finger CCCH domain-containing protein 11-like [Helianthus annuus] >OTG18125.1 putative zinc finger C-x8-C-x5-C-x3-H type family protein [Helianthus annuus]	NA
miR396b-5p	CsG_LG6.g19158.i1	3.5	2.5	XP_021977023.1/1.1e-188/zinc finger CCCH domain-containing protein 11-like [Helianthus annuus] >OTG18125.1 putative zinc finger C-x8-C-x5-C-x3-H type family protein [Helianthus annuus]	NA
novel_mir249	CsG_LG6.g20481.i1	3	2.2	XP_015637807.1/3.3e-11/PREDICTED: vacuolar-processing enzyme [Oryza sativa Japonica Group] >AAT44308.1 putative vacuolar processing enzyme (VPE) [Oryza sativa Japonica Group] >AAV59375.1 unknown protein [Oryza sativa Japonica Group] >BAF18418.1 Os05g0593900 [Oryza sativa Japonica Group] >BAG86729.1 unnamed protein product [Oryza sativa Japonica Group] >EEE64907.1 hypothetical protein OsJ_19767 [O…	biological_process:GO:0051603//proteolysis involved in cellular protein catabolic process;GO:0006624//vacuolar protein processing;cellular_component:GO:0005773//vacuole;molecular_function:GO:0004197//cysteine-type endopeptidase activity;
novel_mir270	CsG_LG6.g20808.1	3.5	2.2	NA	NA
miR156g_1	CsG_LG6.g21420.1	2	1	AED99886.1/6.5e-179/glycosyltransferase [Panax notoginseng]	cellular_component:GO:0016021//integral component of membrane;
miR157d	CsG_LG6.g21420.1	3	2.5	AED99886.1/6.5e-179/glycosyltransferase [Panax notoginseng]	cellular_component:GO:0016021//integral component of membrane;
miR2673a	CsG_LG6.g21548.1	3.5	2.5	XP_021676768.1/1.2e-146/mediator of RNA polymerase II transcription subunit 36a-like [Hevea brasiliensis]	NA
novel_mir204	CsG_LG6.g21603.1	3	1.5	ABW81017.1/0.0e+00/gag-pol polymerase, partial [Arabidopsis lyrata subsp. lyrata]	NA
miR845	CsG_LG6.g21632.1	2.5	1.2	OTG17810.1/2.8e-09/putative ARID DNA-binding domain-containing protein [Helianthus annuus]	NA
miR845c	CsG_LG6.g21632.1	3	1.5	OTG17810.1/2.8e-09/putative ARID DNA-binding domain-containing protein [Helianthus annuus]	NA
miR2673a	CsG_LG6.g21713.i1	2.5	1.5	KVH96572.1/4.0e-186/H/ACA ribonucleoprotein complex, subunit Gar1/Naf1 [Cynara cardunculus var. scolymus]	biological_process:GO:0042254//ribosome biogenesis;GO:0001522//pseudouridine synthesis;
miR5658	CsG_LG6.g23048.1	1	2.5	XP_022039247.1/3.2e-284/sterol 3-beta-glucosyltransferase UGT80A2-like isoform X1 [Helianthus annuus] >OTG26280.1 putative UDP-glucuronosyl/UDP-glucosyltransferase [Helianthus annuus]	biological_process:GO:0030259//lipid glycosylation;GO:0005975//carbohydrate metabolic process;molecular_function:GO:0016758//transferase activity, transferring hexosyl groups;
miR168	CsG_LG6.g23556.1	3	2	KVI04804.1/0.0e+00/Argonaute/Dicer protein, PAZ [Cynara cardunculus var. scolymus]	NA
miR168b_1	CsG_LG6.g23556.1	3	2	KVI04804.1/0.0e+00/Argonaute/Dicer protein, PAZ [Cynara cardunculus var. scolymus]	NA
miR171a-3p	CsG_LG6.g23734.1	0	0	XP_022035929.1/7.3e-233/scarecrow-like protein 6 [Helianthus annuus]	NA
miR171a_3	CsG_LG6.g23734.1	1	0.5	XP_022035929.1/7.3e-233/scarecrow-like protein 6 [Helianthus annuus]	NA
miR171b-3p	CsG_LG6.g23734.1	2	1	XP_022035929.1/7.3e-233/scarecrow-like protein 6 [Helianthus annuus]	NA
miR171b-3p_3	CsG_LG6.g23734.1	3	1.5	XP_022035929.1/7.3e-233/scarecrow-like protein 6 [Helianthus annuus]	NA
miR171b_2	CsG_LG6.g23734.1	1	0.5	XP_022035929.1/7.3e-233/scarecrow-like protein 6 [Helianthus annuus]	NA
miR171c_3	CsG_LG6.g23734.1	1	0.5	XP_022035929.1/7.3e-233/scarecrow-like protein 6 [Helianthus annuus]	NA
miR171d_1	CsG_LG6.g23734.1	1	0.5	XP_022035929.1/7.3e-233/scarecrow-like protein 6 [Helianthus annuus]	NA
miR171f_3	CsG_LG6.g23734.1	1	0.5	XP_022035929.1/7.3e-233/scarecrow-like protein 6 [Helianthus annuus]	NA
miR166a	CsG_LG6.g24154.1	3.5	1.8	NA	NA
miR166e	CsG_LG6.g24154.1	3	1.5	NA	NA
novel_mir36	CsG_LG6.g25418.1	3.5	2	XP_022000813.1/1.4e-279/threonine dehydratase biosynthetic, chloroplastic-like [Helianthus annuus] >OTG01268.1 putative L-threonine dehydratase biosynthetic IlvA [Helianthus annuus]	biological_process:GO:0009097//isoleucine biosynthetic process;molecular_function:GO:0030170//pyridoxal phosphate binding;GO:0004794//L-threonine ammonia-lyase activity;
miR5658	CsG_LG6.g25866.i1	2	1	KVH90391.1/2.3e-55/Acylphosphatase [Cynara cardunculus var. scolymus]	molecular_function:GO:0003998//acylphosphatase activity;
miR858b	CsG_LG6.g26175.1	3.5	2.2	AIT52232.1/5.9e-53/MYB family protein [Jatropha curcas]	NA
miR166a	CsG_LG6.g26646.i1	1	0.8	XP_022000974.1/0.0e+00/homeobox-leucine zipper protein ATHB-8-like [Helianthus annuus] >OTG01447.1 putative homeobox protein [Helianthus annuus]	NA
miR166a-3p	CsG_LG6.g26646.i1	3	1.8	XP_022000974.1/0.0e+00/homeobox-leucine zipper protein ATHB-8-like [Helianthus annuus] >OTG01447.1 putative homeobox protein [Helianthus annuus]	NA
miR166e	CsG_LG6.g26646.i1	2.5	1.5	XP_022000974.1/0.0e+00/homeobox-leucine zipper protein ATHB-8-like [Helianthus annuus] >OTG01447.1 putative homeobox protein [Helianthus annuus]	NA
miR166e-3p	CsG_LG6.g26646.i1	3.5	1.5	XP_022000974.1/0.0e+00/homeobox-leucine zipper protein ATHB-8-like [Helianthus annuus] >OTG01447.1 putative homeobox protein [Helianthus annuus]	NA
miR166h-3p	CsG_LG6.g26646.i1	2	1.2	XP_022000974.1/0.0e+00/homeobox-leucine zipper protein ATHB-8-like [Helianthus annuus] >OTG01447.1 putative homeobox protein [Helianthus annuus]	NA
miR166m_1	CsG_LG6.g26646.i1	3	1.8	XP_022000974.1/0.0e+00/homeobox-leucine zipper protein ATHB-8-like [Helianthus annuus] >OTG01447.1 putative homeobox protein [Helianthus annuus]	NA
miR166m_2	CsG_LG6.g26646.i1	2.5	1.5	XP_022000974.1/0.0e+00/homeobox-leucine zipper protein ATHB-8-like [Helianthus annuus] >OTG01447.1 putative homeobox protein [Helianthus annuus]	NA
novel_mir28	CsG_LG6.g26646.i1	3.5	2	XP_022000974.1/0.0e+00/homeobox-leucine zipper protein ATHB-8-like [Helianthus annuus] >OTG01447.1 putative homeobox protein [Helianthus annuus]	NA
novel_mir9	CsG_LG6.g27272.1	3	1.5	XP_021974937.1/0.0e+00/uncharacterized protein LOC110870047 [Helianthus annuus]	NA
novel_mir9	CsG_LG6.g27393.1	3	1.5	XP_021977510.1/0.0e+00/uncharacterized protein LOC110872911 [Helianthus annuus] >OTG18610.1 putative uvrD-like Helicase, ATP-binding domain, P-loop containing nucleoside triphosphate hydrolase [Helianthus annuus]	NA
novel_mir208	CsG_LG6.g27492.1	0	0	CDP11328.1/3.5e-40/unnamed protein product [Coffea canephora]	molecular_function:GO:0046872//metal ion binding;GO:0003682//chromatin binding;
novel_mir209	CsG_LG6.g27492.1	0	0	CDP11328.1/3.5e-40/unnamed protein product [Coffea canephora]	molecular_function:GO:0046872//metal ion binding;GO:0003682//chromatin binding;
novel_mir210	CsG_LG6.g27492.1	0	0	CDP11328.1/3.5e-40/unnamed protein product [Coffea canephora]	molecular_function:GO:0046872//metal ion binding;GO:0003682//chromatin binding;
novel_mir211	CsG_LG6.g27492.1	0	0	CDP11328.1/3.5e-40/unnamed protein product [Coffea canephora]	molecular_function:GO:0046872//metal ion binding;GO:0003682//chromatin binding;
novel_mir209	CsG_LG6.g27493.1	0.5	0.5	EMS56494.1/2.2e-17/PHD finger protein 2 [Triticum urartu]	NA
novel_mir209	CsG_LG6.g27514.1	0.5	0.5	EMS56494.1/1.7e-17/PHD finger protein 2 [Triticum urartu]	NA
novel_mir209	CsG_LG6.g27520.1	0.5	0.5	EMT27922.1/2.6e-17/PHD finger protein 2 [Aegilops tauschii]	NA
miR5658	CsG_LG6.g28277.i1	2	1	XP_021987587.1/3.2e-162/hydroxyproline O-galactosyltransferase HPGT3-like [Helianthus annuus] >OTG38522.1 putative galactosyltransferase family protein [Helianthus annuus]	biological_process:GO:0006486//protein glycosylation;cellular_component:GO:0016021//integral component of membrane;GO:0000139//Golgi membrane;molecular_function:GO:0008378//galactosyltransferase activity;
novel_mir204	CsG_LG6.g29597.1	3	1.5	ABW81017.1/1.6e-267/gag-pol polymerase, partial [Arabidopsis lyrata subsp. lyrata]	NA
miR858a	CsG_LG6.g29793.1	3.5	2.2	XP_022000074.1/7.1e-88/transcription factor MYB58-like [Helianthus annuus] >OTG00446.1 putative homeodomain-like protein [Helianthus annuus]	molecular_function:GO:0003677//DNA binding;
miR858b	CsG_LG6.g29793.1	3.5	2.2	XP_022000074.1/7.1e-88/transcription factor MYB58-like [Helianthus annuus] >OTG00446.1 putative homeodomain-like protein [Helianthus annuus]	molecular_function:GO:0003677//DNA binding;
miR845c	CsG_LG6.g29937.1	3	1.5	NA	NA
miR845d	CsG_LG6.g29937.1	2	1	NA	NA
miR2673a	CsG_LG6.g30775.1	3	2	CAD22154.1/2.9e-78/pherophorin-dz1 protein [Volvox carteri f. nagariensis]	NA
miR171a-3p	CsG_LG6.g31512.1	0	0	XP_022022958.1/4.8e-201/scarecrow-like protein 6 [Helianthus annuus] >XP_022022963.1 scarecrow-like protein 6 [Helianthus annuus] >XP_022022965.1 scarecrow-like protein 6 [Helianthus annuus] >OTG34814.1 putative transcription factor GRAS [Helianthus annuus]	NA
miR171a_3	CsG_LG6.g31512.1	1	0.5	XP_022022958.1/4.8e-201/scarecrow-like protein 6 [Helianthus annuus] >XP_022022963.1 scarecrow-like protein 6 [Helianthus annuus] >XP_022022965.1 scarecrow-like protein 6 [Helianthus annuus] >OTG34814.1 putative transcription factor GRAS [Helianthus annuus]	NA
miR171b-3p	CsG_LG6.g31512.1	2	1	XP_022022958.1/4.8e-201/scarecrow-like protein 6 [Helianthus annuus] >XP_022022963.1 scarecrow-like protein 6 [Helianthus annuus] >XP_022022965.1 scarecrow-like protein 6 [Helianthus annuus] >OTG34814.1 putative transcription factor GRAS [Helianthus annuus]	NA
miR171b-3p_3	CsG_LG6.g31512.1	3	1.5	XP_022022958.1/4.8e-201/scarecrow-like protein 6 [Helianthus annuus] >XP_022022963.1 scarecrow-like protein 6 [Helianthus annuus] >XP_022022965.1 scarecrow-like protein 6 [Helianthus annuus] >OTG34814.1 putative transcription factor GRAS [Helianthus annuus]	NA
miR171b_2	CsG_LG6.g31512.1	1	0.5	XP_022022958.1/4.8e-201/scarecrow-like protein 6 [Helianthus annuus] >XP_022022963.1 scarecrow-like protein 6 [Helianthus annuus] >XP_022022965.1 scarecrow-like protein 6 [Helianthus annuus] >OTG34814.1 putative transcription factor GRAS [Helianthus annuus]	NA
miR171c_3	CsG_LG6.g31512.1	1	0.5	XP_022022958.1/4.8e-201/scarecrow-like protein 6 [Helianthus annuus] >XP_022022963.1 scarecrow-like protein 6 [Helianthus annuus] >XP_022022965.1 scarecrow-like protein 6 [Helianthus annuus] >OTG34814.1 putative transcription factor GRAS [Helianthus annuus]	NA
miR171d_1	CsG_LG6.g31512.1	1	0.5	XP_022022958.1/4.8e-201/scarecrow-like protein 6 [Helianthus annuus] >XP_022022963.1 scarecrow-like protein 6 [Helianthus annuus] >XP_022022965.1 scarecrow-like protein 6 [Helianthus annuus] >OTG34814.1 putative transcription factor GRAS [Helianthus annuus]	NA
miR171f_3	CsG_LG6.g31512.1	1	0.5	XP_022022958.1/4.8e-201/scarecrow-like protein 6 [Helianthus annuus] >XP_022022963.1 scarecrow-like protein 6 [Helianthus annuus] >XP_022022965.1 scarecrow-like protein 6 [Helianthus annuus] >OTG34814.1 putative transcription factor GRAS [Helianthus annuus]	NA
miR5658	CsG_LG6.g31753.1	1	0.5	KVH87931.1/2.9e-148/DNA-binding WRKY [Cynara cardunculus var. scolymus]	NA
miR8626	CsG_LG6.g31899.1	3.5	2	XP_022004852.1/3.0e-108/protein INAPERTURATE POLLEN1 [Helianthus annuus]	biological_process:GO:0006351//transcription, DNA-templated;molecular_function:GO:0043565//sequence-specific DNA binding;
miR858b	CsG_LG6.g32378.i1	3	2.2	XP_022000322.1/1.5e-138/protein ODORANT1-like [Helianthus annuus] >OTG00767.1 putative ODORANT1-like protein [Helianthus annuus]	biological_process:GO:0006357//regulation of transcription from RNA polymerase II promoter;GO:0030154//cell differentiation;cellular_component:GO:0005634//nucleus;molecular_function:GO:0000981//RNA polymerase II transcription factor activity, sequence-specific DNA binding;GO:0043565//sequence-specific DNA binding;GO:0044212//transcription regulatory region DNA binding;GO:0001135//transcription fa…
miR5658	CsG_LG6.g33317.1	3	1.5	KVH90019.1/0.0e+00/Toll/interleukin-1 receptor homology (TIR) domain-containing protein [Cynara cardunculus var. scolymus]	NA
miR319_1	CsG_LG6.g35874.1	3.5	2.5	XP_021972605.1/0.0e+00/protein NLP7-like isoform X2 [Helianthus annuus] >OTG20111.1 putative NIN like protein 7 [Helianthus annuus]	NA
miR8626	CsG_LG6.g36441.1	3.5	2	KYP47407.1/1.1e-270/Retrovirus-related Pol polyprotein from transposon TNT 1-94 [Cajanus cajan]	NA
miR2673a	CsG_LG6.g36992.1	3	1.5	XP_021993589.1/0.0e+00/uncharacterized protein LOC110890304 [Helianthus annuus] >OTG08058.1 hypothetical protein HannXRQ_Chr11g0337391 [Helianthus annuus]	NA
miR5658	CsG_LG6.g37650.1	2	1	XP_022021794.1/9.9e-119/rhomboid-like protein 11, chloroplastic [Helianthus annuus] >OTG34647.1 putative rhomboid-like protein 11 [Helianthus annuus]	NA
novel_mir204	CsG_LG6.g37660.i1	3.5	2.2	XP_021990032.1/0.0e+00/potassium channel KAT3-like [Helianthus annuus] >OTG12745.1 putative potassium channel, voltage-dependent, EAG/ELK/ERG [Helianthus annuus]	biological_process:GO:0042391//regulation of membrane potential;cellular_component:GO:0005887//integral component of plasma membrane;molecular_function:GO:0005249//voltage-gated potassium channel activity;
novel_mir204	CsG_LG6.g38563.1	3	1.5	OTG28738.1/0.0e+00/putative zinc finger, CCHC-type [Helianthus annuus]	NA
miR3623-5p	CsG_LG6.g38711.1	3.5	2	XP_022031879.1/4.5e-293/TMV resistance protein N-like [Helianthus annuus]	NA
miR5658	CsG_LG6.g40380.1	2	1	KVH89890.1/1.2e-206/Protein kinase, ATP binding site-containing protein [Cynara cardunculus var. scolymus]	NA
novel_mir204	CsG_LG6.g44842.1	3	2	OTG28738.1/4.3e-231/putative zinc finger, CCHC-type [Helianthus annuus]	NA
novel_mir204	CsG_LG6.g45091.1	3	1.5	OTG28738.1/0.0e+00/putative zinc finger, CCHC-type [Helianthus annuus]	NA
miR2673a	CsG_LG6.g47802.1	3.5	2	XP_022034209.1/8.3e-287/DDT domain-containing protein DDR4-like isoform X2 [Helianthus annuus]	NA
novel_mir204	CsG_LG6.g48189.1	3	1.5	OTG28738.1/1.0e-202/putative zinc finger, CCHC-type [Helianthus annuus]	NA
miR164a_4	CsG_LG6.g49153.1	2	1	KVH98511.1/1.6e-150/No apical meristem (NAM) protein [Cynara cardunculus var. scolymus]	biological_process:GO:0006355//regulation of transcription, DNA-templated;GO:0006351//transcription, DNA-templated;cellular_component:GO:0005634//nucleus;molecular_function:GO:0003677//DNA binding;
miR164b	CsG_LG6.g49153.1	2	1	KVH98511.1/1.6e-150/No apical meristem (NAM) protein [Cynara cardunculus var. scolymus]	biological_process:GO:0006355//regulation of transcription, DNA-templated;GO:0006351//transcription, DNA-templated;cellular_component:GO:0005634//nucleus;molecular_function:GO:0003677//DNA binding;
miR164c_1	CsG_LG6.g49153.1	2.5	1.5	KVH98511.1/1.6e-150/No apical meristem (NAM) protein [Cynara cardunculus var. scolymus]	biological_process:GO:0006355//regulation of transcription, DNA-templated;GO:0006351//transcription, DNA-templated;cellular_component:GO:0005634//nucleus;molecular_function:GO:0003677//DNA binding;
miR164e-5p	CsG_LG6.g49153.1	3	1.5	KVH98511.1/1.6e-150/No apical meristem (NAM) protein [Cynara cardunculus var. scolymus]	biological_process:GO:0006355//regulation of transcription, DNA-templated;GO:0006351//transcription, DNA-templated;cellular_component:GO:0005634//nucleus;molecular_function:GO:0003677//DNA binding;
novel_mir252	CsG_LG6.g51777.1	3	1.5	AIN76708.1/1.0e-189/jasmonic acid carboxyl methyltransferase [Artemisia annua]	NA
novel_mir252	CsG_LG6.g51779.1	3	1.5	AIN76708.1/2.5e-188/jasmonic acid carboxyl methyltransferase [Artemisia annua]	NA
miR162-3p	CsG_LG6.g52344.1	3	2	NA	NA
novel_mir270	CsG_LG6.g52516.1	3.5	2.2	OTG37453.1/1.1e-293/putative ribonuclease H-like domain-containing protein [Helianthus annuus]	NA
miR1128	CsG_LG6.g53151.1	3.5	2.5	XP_022019752.1/1.5e-199/wall-associated receptor kinase-like 14 [Helianthus annuus] >OTG34437.1 putative serine-threonine/tyrosine-protein kinase catalytic domain-containing protein [Helianthus annuus]	NA
miR1128_1	CsG_LG6.g53151.1	3	2	XP_022019752.1/1.5e-199/wall-associated receptor kinase-like 14 [Helianthus annuus] >OTG34437.1 putative serine-threonine/tyrosine-protein kinase catalytic domain-containing protein [Helianthus annuus]	NA
novel_mir204	CsG_LG6.g53438.1	3	1.5	OTG28738.1/3.5e-219/putative zinc finger, CCHC-type [Helianthus annuus]	NA
novel_mir204	CsG_LG6.g53845.1	3	1.5	OTG28738.1/0.0e+00/putative zinc finger, CCHC-type [Helianthus annuus]	NA
novel_mir65	CsG_LG6.g54101.1	2	1	KVH97238.1/1.5e-20/G-protein beta WD-40 repeat-containing protein [Cynara cardunculus var. scolymus]	NA
miR5658	CsG_LG6.g54214.1	1	0.5	XP_021998327.1/9.1e-41/DPH4 homolog [Helianthus annuus] >XP_021998328.1 DPH4 homolog [Helianthus annuus] >XP_021998329.1 DPH4 homolog [Helianthus annuus] >XP_021998330.1 DPH4 homolog [Helianthus annuus] >XP_021998331.1 DPH4 homolog [Helianthus annuus] >XP_021998332.1 DPH4 homolog [Helianthus annuus] >OTG05571.1 putative DNAJ heat shock N-terminal domain-containing protein [Helianthus annuus]	NA
novel_mir134	CsG_LG6.g54849.i1	1	0.5	XP_022022146.1/1.1e-209/uncharacterized acetyltransferase At3g50280-like [Helianthus annuus] >OTF87389.1 putative HXXXD-type acyl-transferase family protein [Helianthus annuus]	NA
novel_mir204	CsG_LG6.g56006.1	3.5	2	OTG28738.1/1.2e-172/putative zinc finger, CCHC-type [Helianthus annuus]	NA
miR3623-5p	CsG_LG6.g56786.1	3	1.5	XP_022033754.1/0.0e+00/TMV resistance protein N-like [Helianthus annuus]	NA
miR3623-5p	CsG_LG6.g56917.1	3	1.5	XP_022013718.1/1.1e-218/TMV resistance protein N-like [Helianthus annuus] >OTG33648.1 putative toll/interleukin-1 receptor (TIR) domain-containing protein [Helianthus annuus]	NA
miR172a_2	CsG_LG6.g57432.i1	2.5	1.8	XP_022013327.1/6.3e-263/protein NRT1/ PTR FAMILY 5.10-like isoform X2 [Helianthus annuus] >OTG33614.1 putative proton-dependent oligopeptide transporter family [Helianthus annuus]	NA
miR172a_3	CsG_LG6.g57432.i1	2.5	1.8	XP_022013327.1/6.3e-263/protein NRT1/ PTR FAMILY 5.10-like isoform X2 [Helianthus annuus] >OTG33614.1 putative proton-dependent oligopeptide transporter family [Helianthus annuus]	NA
miR172c-3p	CsG_LG6.g57432.i1	1.5	1.2	XP_022013327.1/6.3e-263/protein NRT1/ PTR FAMILY 5.10-like isoform X2 [Helianthus annuus] >OTG33614.1 putative proton-dependent oligopeptide transporter family [Helianthus annuus]	NA
miR172c_2	CsG_LG6.g57432.i1	3.5	1.8	XP_022013327.1/6.3e-263/protein NRT1/ PTR FAMILY 5.10-like isoform X2 [Helianthus annuus] >OTG33614.1 putative proton-dependent oligopeptide transporter family [Helianthus annuus]	NA
miR172d_2	CsG_LG6.g57432.i1	2.5	1.2	XP_022013327.1/6.3e-263/protein NRT1/ PTR FAMILY 5.10-like isoform X2 [Helianthus annuus] >OTG33614.1 putative proton-dependent oligopeptide transporter family [Helianthus annuus]	NA
miR172e-3p_1	CsG_LG6.g57432.i1	2.5	2	XP_022013327.1/6.3e-263/protein NRT1/ PTR FAMILY 5.10-like isoform X2 [Helianthus annuus] >OTG33614.1 putative proton-dependent oligopeptide transporter family [Helianthus annuus]	NA
miR164a_4	CsG_LG6.g57985.1	3	1.5	OTG33564.1/2.6e-126/putative CALMODULIN-BINDING PROTEIN, Reverse transcriptase, RNA-dependent DNA polymerase [Helianthus annuus]	NA
miR164b	CsG_LG6.g57985.1	2	1	OTG33564.1/2.6e-126/putative CALMODULIN-BINDING PROTEIN, Reverse transcriptase, RNA-dependent DNA polymerase [Helianthus annuus]	NA
miR164c_1	CsG_LG6.g57985.1	3.5	2	OTG33564.1/2.6e-126/putative CALMODULIN-BINDING PROTEIN, Reverse transcriptase, RNA-dependent DNA polymerase [Helianthus annuus]	NA
miR164e-5p	CsG_LG6.g57985.1	3	1.5	OTG33564.1/2.6e-126/putative CALMODULIN-BINDING PROTEIN, Reverse transcriptase, RNA-dependent DNA polymerase [Helianthus annuus]	NA
miR2673a	CsG_LG6.g59115.1	2	1	KVH98188.1/4.6e-12/SAC3/GANP/Nin1/mts3/eIF-3 p25 [Cynara cardunculus var. scolymus]	NA
novel_mir204	CsG_LG6.g61210.1	3	1.5	OTG28738.1/8.8e-110/putative zinc finger, CCHC-type [Helianthus annuus]	NA
miR2673a	CsG_LG6.g61367.1	3.5	2	XP_010245856.1/2.0e-23/PREDICTED: fibroin heavy chain-like, partial [Nelumbo nucifera]	NA
miR171a-3p	CsG_LG6.g62880.1	0	0	XP_022035929.1/7.3e-233/scarecrow-like protein 6 [Helianthus annuus]	NA
miR171a_3	CsG_LG6.g62880.1	1	0.5	XP_022035929.1/7.3e-233/scarecrow-like protein 6 [Helianthus annuus]	NA
miR171b-3p	CsG_LG6.g62880.1	2	1	XP_022035929.1/7.3e-233/scarecrow-like protein 6 [Helianthus annuus]	NA
miR171b-3p_3	CsG_LG6.g62880.1	3	1.5	XP_022035929.1/7.3e-233/scarecrow-like protein 6 [Helianthus annuus]	NA
miR171b_2	CsG_LG6.g62880.1	1	0.5	XP_022035929.1/7.3e-233/scarecrow-like protein 6 [Helianthus annuus]	NA
miR171c_3	CsG_LG6.g62880.1	1	0.5	XP_022035929.1/7.3e-233/scarecrow-like protein 6 [Helianthus annuus]	NA
miR171d_1	CsG_LG6.g62880.1	1	0.5	XP_022035929.1/7.3e-233/scarecrow-like protein 6 [Helianthus annuus]	NA
miR171f_3	CsG_LG6.g62880.1	1	0.5	XP_022035929.1/7.3e-233/scarecrow-like protein 6 [Helianthus annuus]	NA
novel_mir109	CsG_LG6.g64236.1	2.5	2	KHN17953.1/4.3e-172/Retrovirus-related Pol polyprotein from transposon TNT 1-94 [Glycine soja]	NA
miR172a_4	CsG_LG6.g65786.i1	3	2	XP_022009961.1/6.8e-244/protein NRT1/ PTR FAMILY 1.2-like [Helianthus annuus] >OTG33221.1 putative proton-dependent oligopeptide transporter family [Helianthus annuus]	NA
miR172c-3p	CsG_LG6.g65786.i1	3	2	XP_022009961.1/6.8e-244/protein NRT1/ PTR FAMILY 1.2-like [Helianthus annuus] >OTG33221.1 putative proton-dependent oligopeptide transporter family [Helianthus annuus]	NA
miR166	CsG_LG6.g66076.1	3.5	1.8	XP_022033649.1/0.0e+00/homeobox-leucine zipper protein ATHB-15 [Helianthus annuus] >OTG27068.1 putative START domain, Homeodomain-like, MEKHLA, START-like domain protein [Helianthus annuus]	NA
miR166a	CsG_LG6.g66076.1	0.5	0.2	XP_022033649.1/0.0e+00/homeobox-leucine zipper protein ATHB-15 [Helianthus annuus] >OTG27068.1 putative START domain, Homeodomain-like, MEKHLA, START-like domain protein [Helianthus annuus]	NA
miR166a-3p	CsG_LG6.g66076.1	2.5	1.2	XP_022033649.1/0.0e+00/homeobox-leucine zipper protein ATHB-15 [Helianthus annuus] >OTG27068.1 putative START domain, Homeodomain-like, MEKHLA, START-like domain protein [Helianthus annuus]	NA
miR166b	CsG_LG6.g66076.1	3.5	1.8	XP_022033649.1/0.0e+00/homeobox-leucine zipper protein ATHB-15 [Helianthus annuus] >OTG27068.1 putative START domain, Homeodomain-like, MEKHLA, START-like domain protein [Helianthus annuus]	NA
miR166e	CsG_LG6.g66076.1	2	1	XP_022033649.1/0.0e+00/homeobox-leucine zipper protein ATHB-15 [Helianthus annuus] >OTG27068.1 putative START domain, Homeodomain-like, MEKHLA, START-like domain protein [Helianthus annuus]	NA
miR166e-3p	CsG_LG6.g66076.1	3	1.5	XP_022033649.1/0.0e+00/homeobox-leucine zipper protein ATHB-15 [Helianthus annuus] >OTG27068.1 putative START domain, Homeodomain-like, MEKHLA, START-like domain protein [Helianthus annuus]	NA
miR166h-3p	CsG_LG6.g66076.1	1.5	0.8	XP_022033649.1/0.0e+00/homeobox-leucine zipper protein ATHB-15 [Helianthus annuus] >OTG27068.1 putative START domain, Homeodomain-like, MEKHLA, START-like domain protein [Helianthus annuus]	NA
miR166m_1	CsG_LG6.g66076.1	2.5	1.2	XP_022033649.1/0.0e+00/homeobox-leucine zipper protein ATHB-15 [Helianthus annuus] >OTG27068.1 putative START domain, Homeodomain-like, MEKHLA, START-like domain protein [Helianthus annuus]	NA
miR166m_2	CsG_LG6.g66076.1	2	1	XP_022033649.1/0.0e+00/homeobox-leucine zipper protein ATHB-15 [Helianthus annuus] >OTG27068.1 putative START domain, Homeodomain-like, MEKHLA, START-like domain protein [Helianthus annuus]	NA
novel_mir28	CsG_LG6.g66076.1	3	1.5	XP_022033649.1/0.0e+00/homeobox-leucine zipper protein ATHB-15 [Helianthus annuus] >OTG27068.1 putative START domain, Homeodomain-like, MEKHLA, START-like domain protein [Helianthus annuus]	NA
miR397-5p_1	CsG_LG6.g66351.1	3	1.5	XP_021988910.1/1.7e-126/laccase-7 [Helianthus annuus] >OTG11554.1 putative laccase 7 [Helianthus annuus]	NA
novel_mir212	CsG_LG6.g66378.1	1.5	1.2	XP_021987720.1/2.3e-21/histone-lysine N-methyltransferase EZA1-like [Helianthus annuus]	biological_process:GO:0006349//regulation of gene expression by genetic imprinting;cellular_component:GO:0009506//plasmodesma;GO:0031519//PcG protein complex;GO:0005677//chromatin silencing complex;molecular_function:GO:0003727//single-stranded RNA binding;GO:0018024//histone-lysine N-methyltransferase activity;
miR156h	CsG_LG6.g66992.1	3.5	2.2	XP_022009373.1/1.2e-269/serine/threonine protein phosphatase 2A 55 kDa regulatory subunit B beta isoform-like isoform X1 [Helianthus annuus] >OTG33154.1 putative serine/threonine protein phosphatase 2A 55 kDa regulatory subunit B beta isoform [Helianthus annuus]	NA
miR3623-5p	CsG_LG6.g68031.1	3	1.8	OTG13604.1/0.0e+00/putative disease resistance protein (TIR-NBS-LRR class) family [Helianthus annuus]	NA
miR5658	CsG_LG6.g68229.1	1	0.5	NA	NA
novel_mir220	CsG_LG6.g68381.1	1	0.5	NA	NA
novel_mir221	CsG_LG6.g68387.1	0	0	NA	NA
miR3623-5p	CsG_LG6.g68412.1	3	1.8	XP_022031879.1/1.1e-297/TMV resistance protein N-like [Helianthus annuus]	NA
miR172a_2	CsG_LG6.g69438.1	2	1	XP_021973191.1/6.3e-111/floral homeotic protein APETALA 2-like [Helianthus annuus] >XP_021973192.1 floral homeotic protein APETALA 2-like [Helianthus annuus] >XP_021973193.1 floral homeotic protein APETALA 2-like [Helianthus annuus] >XP_021973194.1 floral homeotic protein APETALA 2-like [Helianthus annuus] >XP_021973195.1 floral homeotic protein APETALA 2-like [Helianthus annuus] >XP_021973196.1 …	biological_process:GO:0007275//multicellular organism development;GO:0006351//transcription, DNA-templated;cellular_component:GO:0005634//nucleus;molecular_function:GO:0003677//DNA binding;GO:0003700//DNA binding transcription factor activity;
miR172a_3	CsG_LG6.g69438.1	3	1.5	XP_021973191.1/6.3e-111/floral homeotic protein APETALA 2-like [Helianthus annuus] >XP_021973192.1 floral homeotic protein APETALA 2-like [Helianthus annuus] >XP_021973193.1 floral homeotic protein APETALA 2-like [Helianthus annuus] >XP_021973194.1 floral homeotic protein APETALA 2-like [Helianthus annuus] >XP_021973195.1 floral homeotic protein APETALA 2-like [Helianthus annuus] >XP_021973196.1 …	biological_process:GO:0007275//multicellular organism development;GO:0006351//transcription, DNA-templated;cellular_component:GO:0005634//nucleus;molecular_function:GO:0003677//DNA binding;GO:0003700//DNA binding transcription factor activity;
miR172a_4	CsG_LG6.g69438.1	1	0.5	XP_021973191.1/6.3e-111/floral homeotic protein APETALA 2-like [Helianthus annuus] >XP_021973192.1 floral homeotic protein APETALA 2-like [Helianthus annuus] >XP_021973193.1 floral homeotic protein APETALA 2-like [Helianthus annuus] >XP_021973194.1 floral homeotic protein APETALA 2-like [Helianthus annuus] >XP_021973195.1 floral homeotic protein APETALA 2-like [Helianthus annuus] >XP_021973196.1 …	biological_process:GO:0007275//multicellular organism development;GO:0006351//transcription, DNA-templated;cellular_component:GO:0005634//nucleus;molecular_function:GO:0003677//DNA binding;GO:0003700//DNA binding transcription factor activity;
miR172c-3p	CsG_LG6.g69438.1	2	1	XP_021973191.1/6.3e-111/floral homeotic protein APETALA 2-like [Helianthus annuus] >XP_021973192.1 floral homeotic protein APETALA 2-like [Helianthus annuus] >XP_021973193.1 floral homeotic protein APETALA 2-like [Helianthus annuus] >XP_021973194.1 floral homeotic protein APETALA 2-like [Helianthus annuus] >XP_021973195.1 floral homeotic protein APETALA 2-like [Helianthus annuus] >XP_021973196.1 …	biological_process:GO:0007275//multicellular organism development;GO:0006351//transcription, DNA-templated;cellular_component:GO:0005634//nucleus;molecular_function:GO:0003677//DNA binding;GO:0003700//DNA binding transcription factor activity;
miR172c_2	CsG_LG6.g69438.1	2	1	XP_021973191.1/6.3e-111/floral homeotic protein APETALA 2-like [Helianthus annuus] >XP_021973192.1 floral homeotic protein APETALA 2-like [Helianthus annuus] >XP_021973193.1 floral homeotic protein APETALA 2-like [Helianthus annuus] >XP_021973194.1 floral homeotic protein APETALA 2-like [Helianthus annuus] >XP_021973195.1 floral homeotic protein APETALA 2-like [Helianthus annuus] >XP_021973196.1 …	biological_process:GO:0007275//multicellular organism development;GO:0006351//transcription, DNA-templated;cellular_component:GO:0005634//nucleus;molecular_function:GO:0003677//DNA binding;GO:0003700//DNA binding transcription factor activity;
miR172d_1	CsG_LG6.g69438.1	2	1	XP_021973191.1/6.3e-111/floral homeotic protein APETALA 2-like [Helianthus annuus] >XP_021973192.1 floral homeotic protein APETALA 2-like [Helianthus annuus] >XP_021973193.1 floral homeotic protein APETALA 2-like [Helianthus annuus] >XP_021973194.1 floral homeotic protein APETALA 2-like [Helianthus annuus] >XP_021973195.1 floral homeotic protein APETALA 2-like [Helianthus annuus] >XP_021973196.1 …	biological_process:GO:0007275//multicellular organism development;GO:0006351//transcription, DNA-templated;cellular_component:GO:0005634//nucleus;molecular_function:GO:0003677//DNA binding;GO:0003700//DNA binding transcription factor activity;
miR172e-3p_1	CsG_LG6.g69438.1	2	1	XP_021973191.1/6.3e-111/floral homeotic protein APETALA 2-like [Helianthus annuus] >XP_021973192.1 floral homeotic protein APETALA 2-like [Helianthus annuus] >XP_021973193.1 floral homeotic protein APETALA 2-like [Helianthus annuus] >XP_021973194.1 floral homeotic protein APETALA 2-like [Helianthus annuus] >XP_021973195.1 floral homeotic protein APETALA 2-like [Helianthus annuus] >XP_021973196.1 …	biological_process:GO:0007275//multicellular organism development;GO:0006351//transcription, DNA-templated;cellular_component:GO:0005634//nucleus;molecular_function:GO:0003677//DNA binding;GO:0003700//DNA binding transcription factor activity;
miR172a_2	CsG_LG6.g69443.1	2	1	XP_021973191.1/8.6e-112/floral homeotic protein APETALA 2-like [Helianthus annuus] >XP_021973192.1 floral homeotic protein APETALA 2-like [Helianthus annuus] >XP_021973193.1 floral homeotic protein APETALA 2-like [Helianthus annuus] >XP_021973194.1 floral homeotic protein APETALA 2-like [Helianthus annuus] >XP_021973195.1 floral homeotic protein APETALA 2-like [Helianthus annuus] >XP_021973196.1 …	biological_process:GO:0007275//multicellular organism development;GO:0006351//transcription, DNA-templated;cellular_component:GO:0005634//nucleus;molecular_function:GO:0003677//DNA binding;GO:0003700//DNA binding transcription factor activity;
miR172a_3	CsG_LG6.g69443.1	3	1.5	XP_021973191.1/8.6e-112/floral homeotic protein APETALA 2-like [Helianthus annuus] >XP_021973192.1 floral homeotic protein APETALA 2-like [Helianthus annuus] >XP_021973193.1 floral homeotic protein APETALA 2-like [Helianthus annuus] >XP_021973194.1 floral homeotic protein APETALA 2-like [Helianthus annuus] >XP_021973195.1 floral homeotic protein APETALA 2-like [Helianthus annuus] >XP_021973196.1 …	biological_process:GO:0007275//multicellular organism development;GO:0006351//transcription, DNA-templated;cellular_component:GO:0005634//nucleus;molecular_function:GO:0003677//DNA binding;GO:0003700//DNA binding transcription factor activity;
miR172a_4	CsG_LG6.g69443.1	1	0.5	XP_021973191.1/8.6e-112/floral homeotic protein APETALA 2-like [Helianthus annuus] >XP_021973192.1 floral homeotic protein APETALA 2-like [Helianthus annuus] >XP_021973193.1 floral homeotic protein APETALA 2-like [Helianthus annuus] >XP_021973194.1 floral homeotic protein APETALA 2-like [Helianthus annuus] >XP_021973195.1 floral homeotic protein APETALA 2-like [Helianthus annuus] >XP_021973196.1 …	biological_process:GO:0007275//multicellular organism development;GO:0006351//transcription, DNA-templated;cellular_component:GO:0005634//nucleus;molecular_function:GO:0003677//DNA binding;GO:0003700//DNA binding transcription factor activity;
miR172c-3p	CsG_LG6.g69443.1	2	1	XP_021973191.1/8.6e-112/floral homeotic protein APETALA 2-like [Helianthus annuus] >XP_021973192.1 floral homeotic protein APETALA 2-like [Helianthus annuus] >XP_021973193.1 floral homeotic protein APETALA 2-like [Helianthus annuus] >XP_021973194.1 floral homeotic protein APETALA 2-like [Helianthus annuus] >XP_021973195.1 floral homeotic protein APETALA 2-like [Helianthus annuus] >XP_021973196.1 …	biological_process:GO:0007275//multicellular organism development;GO:0006351//transcription, DNA-templated;cellular_component:GO:0005634//nucleus;molecular_function:GO:0003677//DNA binding;GO:0003700//DNA binding transcription factor activity;
miR172c_2	CsG_LG6.g69443.1	2	1	XP_021973191.1/8.6e-112/floral homeotic protein APETALA 2-like [Helianthus annuus] >XP_021973192.1 floral homeotic protein APETALA 2-like [Helianthus annuus] >XP_021973193.1 floral homeotic protein APETALA 2-like [Helianthus annuus] >XP_021973194.1 floral homeotic protein APETALA 2-like [Helianthus annuus] >XP_021973195.1 floral homeotic protein APETALA 2-like [Helianthus annuus] >XP_021973196.1 …	biological_process:GO:0007275//multicellular organism development;GO:0006351//transcription, DNA-templated;cellular_component:GO:0005634//nucleus;molecular_function:GO:0003677//DNA binding;GO:0003700//DNA binding transcription factor activity;
miR172d_1	CsG_LG6.g69443.1	2	1	XP_021973191.1/8.6e-112/floral homeotic protein APETALA 2-like [Helianthus annuus] >XP_021973192.1 floral homeotic protein APETALA 2-like [Helianthus annuus] >XP_021973193.1 floral homeotic protein APETALA 2-like [Helianthus annuus] >XP_021973194.1 floral homeotic protein APETALA 2-like [Helianthus annuus] >XP_021973195.1 floral homeotic protein APETALA 2-like [Helianthus annuus] >XP_021973196.1 …	biological_process:GO:0007275//multicellular organism development;GO:0006351//transcription, DNA-templated;cellular_component:GO:0005634//nucleus;molecular_function:GO:0003677//DNA binding;GO:0003700//DNA binding transcription factor activity;
miR172e-3p_1	CsG_LG6.g69443.1	2	1	XP_021973191.1/8.6e-112/floral homeotic protein APETALA 2-like [Helianthus annuus] >XP_021973192.1 floral homeotic protein APETALA 2-like [Helianthus annuus] >XP_021973193.1 floral homeotic protein APETALA 2-like [Helianthus annuus] >XP_021973194.1 floral homeotic protein APETALA 2-like [Helianthus annuus] >XP_021973195.1 floral homeotic protein APETALA 2-like [Helianthus annuus] >XP_021973196.1 …	biological_process:GO:0007275//multicellular organism development;GO:0006351//transcription, DNA-templated;cellular_component:GO:0005634//nucleus;molecular_function:GO:0003677//DNA binding;GO:0003700//DNA binding transcription factor activity;
miR160a-5p	CsG_LG6.g69782.1	1.5	1	XP_022013562.1/0.0e+00/auxin response factor 18-like [Helianthus annuus] >OTF96662.1 putative auxin response factor 18 [Helianthus annuus]	biological_process:GO:0006355//regulation of transcription, DNA-templated;GO:0009734//auxin-activated signaling pathway;GO:0006351//transcription, DNA-templated;cellular_component:GO:0005634//nucleus;molecular_function:GO:0003677//DNA binding;
miR160a-5p_1	CsG_LG6.g69782.1	2.5	1.5	XP_022013562.1/0.0e+00/auxin response factor 18-like [Helianthus annuus] >OTF96662.1 putative auxin response factor 18 [Helianthus annuus]	biological_process:GO:0006355//regulation of transcription, DNA-templated;GO:0009734//auxin-activated signaling pathway;GO:0006351//transcription, DNA-templated;cellular_component:GO:0005634//nucleus;molecular_function:GO:0003677//DNA binding;
miR160b_1	CsG_LG6.g69782.1	1.5	1	XP_022013562.1/0.0e+00/auxin response factor 18-like [Helianthus annuus] >OTF96662.1 putative auxin response factor 18 [Helianthus annuus]	biological_process:GO:0006355//regulation of transcription, DNA-templated;GO:0009734//auxin-activated signaling pathway;GO:0006351//transcription, DNA-templated;cellular_component:GO:0005634//nucleus;molecular_function:GO:0003677//DNA binding;
miR160c-5p	CsG_LG6.g69782.1	1.5	1	XP_022013562.1/0.0e+00/auxin response factor 18-like [Helianthus annuus] >OTF96662.1 putative auxin response factor 18 [Helianthus annuus]	biological_process:GO:0006355//regulation of transcription, DNA-templated;GO:0009734//auxin-activated signaling pathway;GO:0006351//transcription, DNA-templated;cellular_component:GO:0005634//nucleus;molecular_function:GO:0003677//DNA binding;
miR160g	CsG_LG6.g69782.1	2.5	1.5	XP_022013562.1/0.0e+00/auxin response factor 18-like [Helianthus annuus] >OTF96662.1 putative auxin response factor 18 [Helianthus annuus]	biological_process:GO:0006355//regulation of transcription, DNA-templated;GO:0009734//auxin-activated signaling pathway;GO:0006351//transcription, DNA-templated;cellular_component:GO:0005634//nucleus;molecular_function:GO:0003677//DNA binding;
miR160g_2	CsG_LG6.g69782.1	2	1.5	XP_022013562.1/0.0e+00/auxin response factor 18-like [Helianthus annuus] >OTF96662.1 putative auxin response factor 18 [Helianthus annuus]	biological_process:GO:0006355//regulation of transcription, DNA-templated;GO:0009734//auxin-activated signaling pathway;GO:0006351//transcription, DNA-templated;cellular_component:GO:0005634//nucleus;molecular_function:GO:0003677//DNA binding;
miR160h	CsG_LG6.g69782.1	3	1.8	XP_022013562.1/0.0e+00/auxin response factor 18-like [Helianthus annuus] >OTF96662.1 putative auxin response factor 18 [Helianthus annuus]	biological_process:GO:0006355//regulation of transcription, DNA-templated;GO:0009734//auxin-activated signaling pathway;GO:0006351//transcription, DNA-templated;cellular_component:GO:0005634//nucleus;molecular_function:GO:0003677//DNA binding;
novel_mir226	CsG_LG7.g00233.1	1	1	XP_011095925.1/2.3e-43/TPD1 protein homolog 1 isoform X1 [Sesamum indicum]	NA
novel_mir227	CsG_LG7.g00233.1	1	1	XP_011095925.1/2.3e-43/TPD1 protein homolog 1 isoform X1 [Sesamum indicum]	NA
novel_mir249	CsG_LG7.g00633.1	3	1.2	KVI04190.1/1.4e-58/F-box domain, cyclin-like protein [Cynara cardunculus var. scolymus]	molecular_function:GO:0008168//methyltransferase activity;
miR393a_3	CsG_LG7.g01817.i1	3.5	1.8	XP_021983188.1/5.9e-280/protein TRANSPORT INHIBITOR RESPONSE 1-like [Helianthus annuus]	NA
miR169a-5p	CsG_LG7.g01885.1	3.5	2.2	NA	NA
miR169d-5p_1	CsG_LG7.g01885.1	3	2	NA	NA
miR169e_2	CsG_LG7.g01885.1	3	2	NA	NA
miR169e_3	CsG_LG7.g01885.1	3	2.5	NA	NA
miR169f.1	CsG_LG7.g01885.1	3	2	NA	NA
miR169h_2	CsG_LG7.g01885.1	3.5	2.2	NA	NA
miR169m	CsG_LG7.g01885.1	2.5	1.8	NA	NA
novel_mir216	CsG_LG7.g01968.1	3	2	XP_010047560.1/1.4e-65/PREDICTED: uncharacterized protein LOC104436476 [Eucalyptus grandis] >KCW79504.1 hypothetical protein EUGRSUZ_C00879 [Eucalyptus grandis]	NA
novel_mir258	CsG_LG7.g01987.1	2	1	XP_016740128.1/1.6e-64/PREDICTED: uncharacterized protein LOC107949870 [Gossypium hirsutum]	molecular_function:GO:0003676//nucleic acid binding;
novel_mir258	CsG_LG7.g02029.1	0	0	OIW21822.1/7.3e-53/hypothetical protein TanjilG_12081 [Lupinus angustifolius]	NA
novel_mir249	CsG_LG7.g03550.1	3.5	1.5	NA	NA
miR319_1	CsG_LG7.g04758.1	2.5	2.5	KVH89396.1/3.4e-81/CYC/TB1, R domain-containing protein [Cynara cardunculus var. scolymus]	NA
miR319c_1	CsG_LG7.g04758.1	2.5	2.5	KVH89396.1/3.4e-81/CYC/TB1, R domain-containing protein [Cynara cardunculus var. scolymus]	NA
miR2673a	CsG_LG7.g05476.i1	3	1.5	XP_021985113.1/6.1e-213/microfibrillar-associated protein 1-like [Helianthus annuus] >XP_021985117.1 microfibrillar-associated protein 1-like [Helianthus annuus] >OTG38183.1 putative microfibrillar-associated protein-related protein [Helianthus annuus]	NA
miR2673a	CsG_LG7.g08040.1	3	1.5	KVH98811.1/0.0e+00/KOW-like protein [Cynara cardunculus var. scolymus]	NA
novel_mir207	CsG_LG7.g08331.1	3.5	1.8	XP_022030140.1/1.8e-290/dynamin-related protein 1A [Helianthus annuus] >OTG33061.1 putative dynamin central domain-containing protein [Helianthus annuus]	NA
miR5658	CsG_LG7.g08673.1	2	1	XP_022038491.1/0.0e+00/acyl-coenzyme A oxidase 2, peroxisomal [Helianthus annuus] >OTG25517.1 putative acyl-CoA oxidase 2 [Helianthus annuus]	biological_process:GO:0033539//fatty acid beta-oxidation using acyl-CoA dehydrogenase;GO:0006635//fatty acid beta-oxidation;GO:0001676//long-chain fatty acid metabolic process;cellular_component:GO:0005777//peroxisome;molecular_function:GO:0003997//acyl-CoA oxidase activity;GO:0050660//flavin adenine dinucleotide binding;GO:0003995//acyl-CoA dehydrogenase activity;GO:0071949//FAD binding;
miR8626	CsG_LG7.g08730.1	3.5	2	AAG60200.1/4.9e-53/putative gag-pol polyprotein [Oryza sativa Japonica Group]	cellular_component:GO:0016021//integral component of membrane;molecular_function:GO:0050825//ice binding;
miR3623-5p	CsG_LG7.g09231.1	3.5	2	XP_021981064.1/4.0e-304/TMV resistance protein N-like [Helianthus annuus]	NA
miR6173	CsG_LG7.g09256.1	0	0	OIW21822.1/3.7e-97/hypothetical protein TanjilG_12081 [Lupinus angustifolius]	NA
novel_mir243	CsG_LG7.g09416.1	0	0	NA	NA
novel_mir109	CsG_LG7.g09515.1	2	1.5	NA	NA
novel_mir92	CsG_LG7.g10020.1	3	2.2	XP_017250008.1/1.7e-12/PREDICTED: uncharacterized protein LOC108220677 [Daucus carota subsp. sativus]	NA
novel_mir204	CsG_LG7.g10084.1	3	1.5	OTG28738.1/2.7e-158/putative zinc finger, CCHC-type [Helianthus annuus]	NA
miR8626	CsG_LG7.g10209.1	3.5	2.2	KZV23217.1/0.0e+00/Cysteine-rich RLK (receptor-like protein kinase) 8 [Dorcoceras hygrometricum]	NA
novel_mir234	CsG_LG7.g10558.1	3.5	2.2	XP_021975391.1/4.0e-168/uncharacterized protein LOC110870521 [Helianthus annuus]	NA
miR156	CsG_LG7.g12264.1	3	2	KVH89244.1/1.8e-84/Transcription factor, SBP-box, partial [Cynara cardunculus var. scolymus]	cellular_component:GO:0005634//nucleus;molecular_function:GO:0046872//metal ion binding;GO:0003677//DNA binding;
miR156_2	CsG_LG7.g12264.1	3	1.5	KVH89244.1/1.8e-84/Transcription factor, SBP-box, partial [Cynara cardunculus var. scolymus]	cellular_component:GO:0005634//nucleus;molecular_function:GO:0046872//metal ion binding;GO:0003677//DNA binding;
miR156a	CsG_LG7.g12264.1	2	1.5	KVH89244.1/1.8e-84/Transcription factor, SBP-box, partial [Cynara cardunculus var. scolymus]	cellular_component:GO:0005634//nucleus;molecular_function:GO:0046872//metal ion binding;GO:0003677//DNA binding;
miR156a-5p	CsG_LG7.g12264.1	2	1.5	KVH89244.1/1.8e-84/Transcription factor, SBP-box, partial [Cynara cardunculus var. scolymus]	cellular_component:GO:0005634//nucleus;molecular_function:GO:0046872//metal ion binding;GO:0003677//DNA binding;
miR156b_2	CsG_LG7.g12264.1	1	1	KVH89244.1/1.8e-84/Transcription factor, SBP-box, partial [Cynara cardunculus var. scolymus]	cellular_component:GO:0005634//nucleus;molecular_function:GO:0046872//metal ion binding;GO:0003677//DNA binding;
miR156c	CsG_LG7.g12264.1	2	1	KVH89244.1/1.8e-84/Transcription factor, SBP-box, partial [Cynara cardunculus var. scolymus]	cellular_component:GO:0005634//nucleus;molecular_function:GO:0046872//metal ion binding;GO:0003677//DNA binding;
miR156f-5p	CsG_LG7.g12264.1	2	1.5	KVH89244.1/1.8e-84/Transcription factor, SBP-box, partial [Cynara cardunculus var. scolymus]	cellular_component:GO:0005634//nucleus;molecular_function:GO:0046872//metal ion binding;GO:0003677//DNA binding;
miR156h	CsG_LG7.g12264.1	0	0	KVH89244.1/1.8e-84/Transcription factor, SBP-box, partial [Cynara cardunculus var. scolymus]	cellular_component:GO:0005634//nucleus;molecular_function:GO:0046872//metal ion binding;GO:0003677//DNA binding;
miR156k_2	CsG_LG7.g12264.1	3	2	KVH89244.1/1.8e-84/Transcription factor, SBP-box, partial [Cynara cardunculus var. scolymus]	cellular_component:GO:0005634//nucleus;molecular_function:GO:0046872//metal ion binding;GO:0003677//DNA binding;
miR157d	CsG_LG7.g12264.1	3	1.5	KVH89244.1/1.8e-84/Transcription factor, SBP-box, partial [Cynara cardunculus var. scolymus]	cellular_component:GO:0005634//nucleus;molecular_function:GO:0046872//metal ion binding;GO:0003677//DNA binding;
miR477a_4	CsG_LG7.g12483.1	2	1.5	OTG29555.1/2.4e-157/putative DNA polymerase III, clamp loader complex, gamma/delta/delta subunit [Helianthus annuus]	NA
miR477e	CsG_LG7.g12483.1	2	1.5	OTG29555.1/2.4e-157/putative DNA polymerase III, clamp loader complex, gamma/delta/delta subunit [Helianthus annuus]	NA
novel_mir204	CsG_LG7.g12550.1	3	1.5	OTG28738.1/0.0e+00/putative zinc finger, CCHC-type [Helianthus annuus]	NA
miR393a	CsG_LG7.g15075.1	1	0.5	KVI12519.1/9.3e-253/F-box domain, cyclin-like protein [Cynara cardunculus var. scolymus]	NA
miR393a-5p	CsG_LG7.g15075.1	2	1	KVI12519.1/9.3e-253/F-box domain, cyclin-like protein [Cynara cardunculus var. scolymus]	NA
miR393a_1	CsG_LG7.g15075.1	1	0.5	KVI12519.1/9.3e-253/F-box domain, cyclin-like protein [Cynara cardunculus var. scolymus]	NA
miR393a_3	CsG_LG7.g15075.1	1	0.5	KVI12519.1/9.3e-253/F-box domain, cyclin-like protein [Cynara cardunculus var. scolymus]	NA
miR8626	CsG_LG7.g16029.i1	3.5	2.2	XP_022035110.1/1.9e-231/VAN3-binding protein-like isoform X1 [Helianthus annuus] >OTG28681.1 putative FORKED 1 [Helianthus annuus]	cellular_component:GO:0016021//integral component of membrane;
novel_mir204	CsG_LG7.g16229.1	3	1.5	CAN69855.1/6.2e-205/hypothetical protein VITISV_041230 [Vitis vinifera]	NA
novel_mir204	CsG_LG7.g16946.1	3	1.5	ABW81017.1/0.0e+00/gag-pol polymerase, partial [Arabidopsis lyrata subsp. lyrata]	NA
novel_mir254	CsG_LG7.g19582.i1	0	0	NA	NA
miR845d	CsG_LG7.g20611.1	2.5	2.5	NA	NA
miR2673a	CsG_LG7.g20709.1	2.5	1.5	XP_022026188.1/2.1e-274/dentin sialophosphoprotein-like [Helianthus annuus] >OTF84559.1 hypothetical protein HannXRQ_Chr00c0297g0573161 [Helianthus annuus]	cellular_component:GO:0016021//integral component of membrane;
miR169l-3p	CsG_LG7.g20888.i1	3	2.5	XP_021970314.1/0.0e+00/4-alpha-glucanotransferase DPE2 [Helianthus annuus] >OTG22978.1 putative disproportionating enzyme 2 [Helianthus annuus]	NA
miR2673a	CsG_LG7.g21715.1	3	2	KVH98488.1/2.7e-64/Zinc finger, RING/FYVE/PHD-type [Cynara cardunculus var. scolymus]	biological_process:GO:0043161//proteasome-mediated ubiquitin-dependent protein catabolic process;GO:0042787//protein ubiquitination involved in ubiquitin-dependent protein catabolic process;GO:0000209//protein polyubiquitination;molecular_function:GO:0061630//ubiquitin protein ligase activity;
miR397-5p_1	CsG_LG7.g22467.1	2	1	XP_021988910.1/1.4e-215/laccase-7 [Helianthus annuus] >OTG11554.1 putative laccase 7 [Helianthus annuus]	biological_process:GO:0046274//lignin catabolic process;cellular_component:GO:0048046//apoplast;molecular_function:GO:0052716//hydroquinone:oxygen oxidoreductase activity;GO:0005507//copper ion binding;
miR397a_6	CsG_LG7.g22467.1	3	1.5	XP_021988910.1/1.4e-215/laccase-7 [Helianthus annuus] >OTG11554.1 putative laccase 7 [Helianthus annuus]	biological_process:GO:0046274//lignin catabolic process;cellular_component:GO:0048046//apoplast;molecular_function:GO:0052716//hydroquinone:oxygen oxidoreductase activity;GO:0005507//copper ion binding;
miR172a_2	CsG_LG7.g24516.i1	3	1.5	KVI12016.1/2.4e-150/hypothetical protein Ccrd_009573 [Cynara cardunculus var. scolymus]	NA
miR172a_4	CsG_LG7.g24516.i1	2	1	KVI12016.1/2.4e-150/hypothetical protein Ccrd_009573 [Cynara cardunculus var. scolymus]	NA
miR172c-3p	CsG_LG7.g24516.i1	2	1	KVI12016.1/2.4e-150/hypothetical protein Ccrd_009573 [Cynara cardunculus var. scolymus]	NA
miR172c_2	CsG_LG7.g24516.i1	3	1.5	KVI12016.1/2.4e-150/hypothetical protein Ccrd_009573 [Cynara cardunculus var. scolymus]	NA
miR172d_1	CsG_LG7.g24516.i1	3	1	KVI12016.1/2.4e-150/hypothetical protein Ccrd_009573 [Cynara cardunculus var. scolymus]	NA
miR172e-3p_1	CsG_LG7.g24516.i1	3	1	KVI12016.1/2.4e-150/hypothetical protein Ccrd_009573 [Cynara cardunculus var. scolymus]	NA
novel_mir204	CsG_LG7.g25244.1	3	1.5	OTG28738.1/6.8e-237/putative zinc finger, CCHC-type [Helianthus annuus]	NA
miR5658	CsG_LG7.g26981.1	2	1	KVI11912.1/4.6e-249/Protein of unknown function DUF3527 [Cynara cardunculus var. scolymus]	NA
miR397-5p_1	CsG_LG7.g27135.1	0.5	0.2	XP_021970538.1/3.8e-308/laccase-4-like [Helianthus annuus]	NA
miR397a_3	CsG_LG7.g27135.1	0.5	0.2	XP_021970538.1/3.8e-308/laccase-4-like [Helianthus annuus]	NA
miR397a_6	CsG_LG7.g27135.1	1.5	0.8	XP_021970538.1/3.8e-308/laccase-4-like [Helianthus annuus]	NA
miR397b	CsG_LG7.g27135.1	0	0	XP_021970538.1/3.8e-308/laccase-4-like [Helianthus annuus]	NA
miR156	CsG_LG7.g28110.1	3.5	2.5	OTG24643.1/1.4e-177/putative squamosa promoter-binding-like protein [Helianthus annuus]	NA
miR156_2	CsG_LG7.g28110.1	2.5	1.5	OTG24643.1/1.4e-177/putative squamosa promoter-binding-like protein [Helianthus annuus]	NA
miR156a	CsG_LG7.g28110.1	3.5	2.5	OTG24643.1/1.4e-177/putative squamosa promoter-binding-like protein [Helianthus annuus]	NA
miR156a-5p	CsG_LG7.g28110.1	2.5	2	OTG24643.1/1.4e-177/putative squamosa promoter-binding-like protein [Helianthus annuus]	NA
miR156b_2	CsG_LG7.g28110.1	2.5	2	OTG24643.1/1.4e-177/putative squamosa promoter-binding-like protein [Helianthus annuus]	NA
miR156c	CsG_LG7.g28110.1	1.5	1	OTG24643.1/1.4e-177/putative squamosa promoter-binding-like protein [Helianthus annuus]	NA
miR156f-5p	CsG_LG7.g28110.1	2.5	2	OTG24643.1/1.4e-177/putative squamosa promoter-binding-like protein [Helianthus annuus]	NA
miR156h	CsG_LG7.g28110.1	0.5	0.5	OTG24643.1/1.4e-177/putative squamosa promoter-binding-like protein [Helianthus annuus]	NA
miR156j_1	CsG_LG7.g28110.1	2.5	2	OTG24643.1/1.4e-177/putative squamosa promoter-binding-like protein [Helianthus annuus]	NA
miR156k_2	CsG_LG7.g28110.1	2.5	2	OTG24643.1/1.4e-177/putative squamosa promoter-binding-like protein [Helianthus annuus]	NA
miR157a-5p	CsG_LG7.g28110.1	3.5	2	OTG24643.1/1.4e-177/putative squamosa promoter-binding-like protein [Helianthus annuus]	NA
miR157d	CsG_LG7.g28110.1	3.5	2	OTG24643.1/1.4e-177/putative squamosa promoter-binding-like protein [Helianthus annuus]	NA
miR1446a	CsG_LG7.g30978.1	3.5	2.2	KZV33971.1/1.5e-87/tetraspanin-8-like [Dorcoceras hygrometricum]	NA
novel_mir270	CsG_LG7.g31835.1	3.5	2.2	NA	NA
miR2673a	CsG_LG7.g34129.1	3	2	XP_022037989.1/2.4e-308/protein S-acyltransferase 24-like [Helianthus annuus] >OTG25052.1 putative ankyrin repeat family protein [Helianthus annuus]	biological_process:GO:0009932//cell tip growth;cellular_component:GO:0005768//endosome;GO:0016021//integral component of membrane;GO:0005802//trans-Golgi network;molecular_function:GO:0000035//acyl binding;GO:0019706//protein-cysteine S-palmitoyltransferase activity;
novel_mir204	CsG_LG7.g36879.1	3	1.5	CAN66959.1/2.1e-279/hypothetical protein VITISV_013138 [Vitis vinifera]	NA
novel_mir204	CsG_LG7.g39181.1	3	1.5	OTG28738.1/0.0e+00/putative zinc finger, CCHC-type [Helianthus annuus]	NA
miR2673a	CsG_LG7.g45400.1	1	0.5	NA	NA
miR8626	CsG_LG7.g48894.i1	3.5	2	XP_022000817.1/6.5e-149/putative methyltransferase C9orf114 homolog [Helianthus annuus] >OTG01272.1 putative methyltransferase [Helianthus annuus]	NA
novel_mir204	CsG_LG7.g52465.1	3	1.5	OTG28738.1/0.0e+00/putative zinc finger, CCHC-type [Helianthus annuus]	NA
novel_mir109	CsG_LG7.g53463.i1	3.5	2.2	XP_022023018.1/1.7e-209/uroporphyrinogen decarboxylase 1, chloroplastic [Helianthus annuus] >XP_022023019.1 uroporphyrinogen decarboxylase 1, chloroplastic [Helianthus annuus] >OTF84937.1 putative uroporphyrinogen decarboxylase [Helianthus annuus]	biological_process:GO:0006782//protoporphyrinogen IX biosynthetic process;molecular_function:GO:0004853//uroporphyrinogen decarboxylase activity;
novel_mir204	CsG_LG7.g54043.1	3	1.5	OTG28738.1/8.9e-237/putative zinc finger, CCHC-type [Helianthus annuus]	NA
miR408-3p_2	CsG_LG7.g55947.1	3	1.5	XP_022026656.1/2.9e-54/basic blue protein-like [Helianthus annuus] >OTG35628.1 putative chemocyanin [Helianthus annuus]	NA
miR408d	CsG_LG7.g55947.1	2	1.5	XP_022026656.1/2.9e-54/basic blue protein-like [Helianthus annuus] >OTG35628.1 putative chemocyanin [Helianthus annuus]	NA
novel_mir40	CsG_LG7.g55961.1	3	2	XP_022033803.1/1.1e-27/uncharacterized protein LOC110935763 [Helianthus annuus]	NA
miR408-3p_2	CsG_LG7.g55976.1	3	1.5	XP_022026656.1/4.7e-47/basic blue protein-like [Helianthus annuus] >OTG35628.1 putative chemocyanin [Helianthus annuus]	NA
miR408d	CsG_LG7.g55976.1	2	1.5	XP_022026656.1/4.7e-47/basic blue protein-like [Helianthus annuus] >OTG35628.1 putative chemocyanin [Helianthus annuus]	NA
miR397a_3	CsG_LG7.g56218.1	3	2.5	XP_021993594.1/0.0e+00/probable helicase MAGATAMA 3 [Helianthus annuus] >XP_021993595.1 probable helicase MAGATAMA 3 [Helianthus annuus]	NA
novel_mir169	CsG_LG7.g57243.1	3.5	2.5	OLQ08270.1/5.0e-18/hypothetical protein AK812_SmicGene8250 [Symbiodinium microadriaticum]	NA
novel_mir114	CsG_LG7.g57694.1	2.5	1.8	NA	NA
miR845c	CsG_LG7.g57825.1	3.5	2	XP_021977716.1/4.9e-63/magnesium-dependent phosphatase 1 isoform X2 [Helianthus annuus]	molecular_function:GO:0016791//phosphatase activity;
miR845d	CsG_LG7.g57825.1	2.5	1.5	XP_021977716.1/4.9e-63/magnesium-dependent phosphatase 1 isoform X2 [Helianthus annuus]	molecular_function:GO:0016791//phosphatase activity;
miR5658	CsG_LG7.g58745.1	1	0.5	XP_022028868.1/2.9e-139/uncharacterized protein LOC110929979 [Helianthus annuus] >OTG31858.1 putative sucrase/ferredoxin-like family protein [Helianthus annuus]	cellular_component:GO:0016021//integral component of membrane;
miR396g-3p	CsG_LG7.g61096.1	3.5	2.5	EOY30247.1/2.2e-200/Cytochrome P450 superfamily protein isoform 1 [Theobroma cacao]	cellular_component:GO:0016021//integral component of membrane;molecular_function:GO:0016705//oxidoreductase activity, acting on paired donors, with incorporation or reduction of molecular oxygen;GO:0020037//heme binding;GO:0005506//iron ion binding;GO:0004497//monooxygenase activity;
miR6300	CsG_LG7.g61313.1	3.5	1.8	XP_021993512.1/2.5e-222/rab3 GTPase-activating protein catalytic subunit-like [Helianthus annuus] >XP_021993513.1 rab3 GTPase-activating protein catalytic subunit-like [Helianthus annuus] >OTG07965.1 putative rab3 GTPase-activating protein catalytic subunit [Helianthus annuus]	NA
miR2673a	CsG_LG7.g62102.1	2	1	XP_021993625.1/0.0e+00/COBRA-like protein 10 [Helianthus annuus] >OTG08100.1 putative COBRA-like protein 10 precursor [Helianthus annuus]	NA
miR164a_4	CsG_LG7.g63595.i1	2	1	XP_022028085.1/1.1e-156/protein CUP-SHAPED COTYLEDON 2-like [Helianthus annuus] >OTG30997.1 putative NAC (No Apical Meristem) domain transcriptional regulator superfamily protein [Helianthus annuus]	NA
miR164b	CsG_LG7.g63595.i1	1	0.5	XP_022028085.1/1.1e-156/protein CUP-SHAPED COTYLEDON 2-like [Helianthus annuus] >OTG30997.1 putative NAC (No Apical Meristem) domain transcriptional regulator superfamily protein [Helianthus annuus]	NA
miR164c_1	CsG_LG7.g63595.i1	2.5	1.5	XP_022028085.1/1.1e-156/protein CUP-SHAPED COTYLEDON 2-like [Helianthus annuus] >OTG30997.1 putative NAC (No Apical Meristem) domain transcriptional regulator superfamily protein [Helianthus annuus]	NA
miR164e-5p	CsG_LG7.g63595.i1	3	1.5	XP_022028085.1/1.1e-156/protein CUP-SHAPED COTYLEDON 2-like [Helianthus annuus] >OTG30997.1 putative NAC (No Apical Meristem) domain transcriptional regulator superfamily protein [Helianthus annuus]	NA
miR159a_1	CsG_LG7.g63835.1	3.5	2.2	KVI10453.1/4.4e-110/hypothetical protein Ccrd_011127 [Cynara cardunculus var. scolymus]	NA
novel_mir252	CsG_LG7.g64475.1	2.5	1	AIN76710.1/2.4e-101/salicylic acid carboxyl methyltransferase [Artemisia annua]	NA
novel_mir261	CsG_LG7.g64599.1	0	0	NA	NA
novel_mir262	CsG_LG7.g64599.1	1	0.5	NA	NA
miR319_1	CsG_LG7.g66070.1	2.5	1.5	OTG07404.1/0.0e+00/putative zinc finger, C3HC-like protein [Helianthus annuus]	NA
miR319a	CsG_LG7.g66070.1	3	1.8	OTG07404.1/0.0e+00/putative zinc finger, C3HC-like protein [Helianthus annuus]	NA
miR319a-3p	CsG_LG7.g66070.1	3.5	2	OTG07404.1/0.0e+00/putative zinc finger, C3HC-like protein [Helianthus annuus]	NA
miR319a_1	CsG_LG7.g66070.1	3.5	2	OTG07404.1/0.0e+00/putative zinc finger, C3HC-like protein [Helianthus annuus]	NA
miR319c	CsG_LG7.g66070.1	3.5	2	OTG07404.1/0.0e+00/putative zinc finger, C3HC-like protein [Helianthus annuus]	NA
miR319c_1	CsG_LG7.g66070.1	3.5	2	OTG07404.1/0.0e+00/putative zinc finger, C3HC-like protein [Helianthus annuus]	NA
miR6111-5p	CsG_LG7.g66071.1	0	0	OTG09260.1/1.2e-07/putative protein kinase-like domain-containing protein [Helianthus annuus]	NA
miR6111-5p	CsG_LG7.g66072.1	1	0.5	OTG35872.1/1.3e-11/putative serine/threonine/dual specificity protein kinase, catalytic domain-containing protein [Helianthus annuus]	NA
novel_mir204	CsG_LG7.g66810.1	3.5	2	XP_021992961.1/9.5e-95/transmembrane emp24 domain-containing protein p24beta2-like isoform X2 [Helianthus annuus] >OTG07345.1 putative TMP21-related protein [Helianthus annuus]	biological_process:GO:0006810//transport;cellular_component:GO:0016021//integral component of membrane;GO:0005789//endoplasmic reticulum membrane;
novel_mir204	CsG_LG7.g66812.1	3	1.5	OTG28738.1/2.4e-275/putative zinc finger, CCHC-type [Helianthus annuus]	NA
novel_mir118	CsG_LG7.g67505.1	3.5	2	XP_022036266.1/2.1e-238/DUF21 domain-containing protein At1g55930, chloroplastic-like isoform X1 [Helianthus annuus] >OTG29836.1 putative FAD-binding, type 2, Gliding motility-associated protein GldE [Helianthus annuus]	NA
novel_mir270	CsG_LG7.g67811.1	3.5	2.2	NA	NA
miR171d_1	CsG_LG7.g68673.1	3.5	2	NA	NA
novel_mir210	CsG_LG7.g68677.1	3	1.5	XP_011086372.1/9.1e-77/chromatin remodeling protein EBS isoform X1 [Sesamum indicum]	NA
miR5658	CsG_LG7.g69134.1	2	1	KVH88985.1/1.2e-128/Protein kinase, ATP binding site-containing protein [Cynara cardunculus var. scolymus]	NA
novel_mir204	CsG_LG7.g69651.1	3	1.5	OTG28738.1/0.0e+00/putative zinc finger, CCHC-type [Helianthus annuus]	NA
miR2673a	CsG_LG7.g69666.1	2.5	1.5	XP_009336768.1/5.7e-47/PREDICTED: putative glycine-rich cell wall structural protein 1 [Pyrus x bretschneideri]	NA
miR156_2	CsG_LG7.g69779.1	3.5	2	XP_022018496.1/0.0e+00/RNA-binding protein 28 isoform X1 [Helianthus annuus] >OTF90935.1 putative RNA-binding (RRM/RBD/RNP motifs) family protein [Helianthus annuus]	NA
miR845c	CsG_LG7.g70509.1	3	1.5	PAN45750.1/1.5e-56/hypothetical protein PAHAL_I02287 [Panicum hallii]	NA
miR845d	CsG_LG7.g70509.1	2	1	PAN45750.1/1.5e-56/hypothetical protein PAHAL_I02287 [Panicum hallii]	NA
miR396a-3p_1	CsG_LG8.g00720.1	3.5	2	XP_022026673.1/2.7e-145/uncharacterized protein LOC110927316 [Helianthus annuus] >OTG35642.1 putative ankyrin repeat-containing domain, PGG domain protein [Helianthus annuus]	NA
miR396a-3p_4	CsG_LG8.g00720.1	3.5	2	XP_022026673.1/2.7e-145/uncharacterized protein LOC110927316 [Helianthus annuus] >OTG35642.1 putative ankyrin repeat-containing domain, PGG domain protein [Helianthus annuus]	NA
miR169k	CsG_LG8.g02333.1	3.5	2	XP_021972344.1/8.2e-165/uncharacterized protein LOC110867644 [Helianthus annuus] >OTG19872.1 putative gem-associated protein 2 [Helianthus annuus]	NA
miR3623-5p	CsG_LG8.g02596.1	1	1	XP_016447898.1/3.1e-54/PREDICTED: TMV resistance protein N-like [Nicotiana tabacum]	biological_process:GO:0007165//signal transduction;
miR845c	CsG_LG8.g02717.1	2	1.5	OTG05443.1/4.5e-33/putative mitogen-activated protein (MAP) kinase kinase kinase Ste11, Cryptococcus [Helianthus annuus]	NA
miR845d	CsG_LG8.g02717.1	3	2	OTG05443.1/4.5e-33/putative mitogen-activated protein (MAP) kinase kinase kinase Ste11, Cryptococcus [Helianthus annuus]	NA
miR172c-3p	CsG_LG8.g02746.1	3.5	2	XP_021972352.1/0.0e+00/uncharacterized protein LOC110867651 [Helianthus annuus]	NA
miR2673a	CsG_LG8.g05023.i1	3.5	2.5	XP_022026344.1/2.4e-217/serine/threonine-protein kinase GRIK2-like isoform X1 [Helianthus annuus] >XP_022026345.1 serine/threonine-protein kinase GRIK2-like isoform X1 [Helianthus annuus] >XP_022026346.1 serine/threonine-protein kinase GRIK2-like isoform X1 [Helianthus annuus] >OTG35337.1 putative geminivirus rep interacting kinase 2 [Helianthus annuus]	NA
miR2673a	CsG_LG8.g05024.i1	3.5	2.5	XP_022026347.1/1.5e-202/serine/threonine-protein kinase GRIK2-like isoform X2 [Helianthus annuus]	NA
miR166a	CsG_LG8.g05196.i1	1	0.8	XP_022026352.1/0.0e+00/homeobox-leucine zipper protein REVOLUTA-like [Helianthus annuus] >OTG35346.1 putative homeobox-leucine zipper family protein / lipid-binding START domain-containing protein [Helianthus annuus]	NA
miR166a-3p	CsG_LG8.g05196.i1	3	1.8	XP_022026352.1/0.0e+00/homeobox-leucine zipper protein REVOLUTA-like [Helianthus annuus] >OTG35346.1 putative homeobox-leucine zipper family protein / lipid-binding START domain-containing protein [Helianthus annuus]	NA
miR166e	CsG_LG8.g05196.i1	2.5	1.5	XP_022026352.1/0.0e+00/homeobox-leucine zipper protein REVOLUTA-like [Helianthus annuus] >OTG35346.1 putative homeobox-leucine zipper family protein / lipid-binding START domain-containing protein [Helianthus annuus]	NA
miR166e-3p	CsG_LG8.g05196.i1	3.5	1.5	XP_022026352.1/0.0e+00/homeobox-leucine zipper protein REVOLUTA-like [Helianthus annuus] >OTG35346.1 putative homeobox-leucine zipper family protein / lipid-binding START domain-containing protein [Helianthus annuus]	NA
miR166h-3p	CsG_LG8.g05196.i1	2	1.2	XP_022026352.1/0.0e+00/homeobox-leucine zipper protein REVOLUTA-like [Helianthus annuus] >OTG35346.1 putative homeobox-leucine zipper family protein / lipid-binding START domain-containing protein [Helianthus annuus]	NA
miR166m_1	CsG_LG8.g05196.i1	3	1.8	XP_022026352.1/0.0e+00/homeobox-leucine zipper protein REVOLUTA-like [Helianthus annuus] >OTG35346.1 putative homeobox-leucine zipper family protein / lipid-binding START domain-containing protein [Helianthus annuus]	NA
miR166m_2	CsG_LG8.g05196.i1	2.5	1.5	XP_022026352.1/0.0e+00/homeobox-leucine zipper protein REVOLUTA-like [Helianthus annuus] >OTG35346.1 putative homeobox-leucine zipper family protein / lipid-binding START domain-containing protein [Helianthus annuus]	NA
novel_mir28	CsG_LG8.g05196.i1	3.5	2	XP_022026352.1/0.0e+00/homeobox-leucine zipper protein REVOLUTA-like [Helianthus annuus] >OTG35346.1 putative homeobox-leucine zipper family protein / lipid-binding START domain-containing protein [Helianthus annuus]	NA
miR160a-5p	CsG_LG8.g05204.1	1	0.5	KVI09337.1/1.7e-270/Aux/IAA-ARF-dimerization [Cynara cardunculus var. scolymus]	biological_process:GO:0006355//regulation of transcription, DNA-templated;GO:0009734//auxin-activated signaling pathway;GO:0006351//transcription, DNA-templated;cellular_component:GO:0005634//nucleus;molecular_function:GO:0003677//DNA binding;
miR160a-5p_1	CsG_LG8.g05204.1	2	0.5	KVI09337.1/1.7e-270/Aux/IAA-ARF-dimerization [Cynara cardunculus var. scolymus]	biological_process:GO:0006355//regulation of transcription, DNA-templated;GO:0009734//auxin-activated signaling pathway;GO:0006351//transcription, DNA-templated;cellular_component:GO:0005634//nucleus;molecular_function:GO:0003677//DNA binding;
miR160b_1	CsG_LG8.g05204.1	0	0	KVI09337.1/1.7e-270/Aux/IAA-ARF-dimerization [Cynara cardunculus var. scolymus]	biological_process:GO:0006355//regulation of transcription, DNA-templated;GO:0009734//auxin-activated signaling pathway;GO:0006351//transcription, DNA-templated;cellular_component:GO:0005634//nucleus;molecular_function:GO:0003677//DNA binding;
miR160c-5p	CsG_LG8.g05204.1	0.5	0.2	KVI09337.1/1.7e-270/Aux/IAA-ARF-dimerization [Cynara cardunculus var. scolymus]	biological_process:GO:0006355//regulation of transcription, DNA-templated;GO:0009734//auxin-activated signaling pathway;GO:0006351//transcription, DNA-templated;cellular_component:GO:0005634//nucleus;molecular_function:GO:0003677//DNA binding;
miR160g	CsG_LG8.g05204.1	2	1	KVI09337.1/1.7e-270/Aux/IAA-ARF-dimerization [Cynara cardunculus var. scolymus]	biological_process:GO:0006355//regulation of transcription, DNA-templated;GO:0009734//auxin-activated signaling pathway;GO:0006351//transcription, DNA-templated;cellular_component:GO:0005634//nucleus;molecular_function:GO:0003677//DNA binding;
miR160g_2	CsG_LG8.g05204.1	2	1.5	KVI09337.1/1.7e-270/Aux/IAA-ARF-dimerization [Cynara cardunculus var. scolymus]	biological_process:GO:0006355//regulation of transcription, DNA-templated;GO:0009734//auxin-activated signaling pathway;GO:0006351//transcription, DNA-templated;cellular_component:GO:0005634//nucleus;molecular_function:GO:0003677//DNA binding;
miR160h	CsG_LG8.g05204.1	2.5	1	KVI09337.1/1.7e-270/Aux/IAA-ARF-dimerization [Cynara cardunculus var. scolymus]	biological_process:GO:0006355//regulation of transcription, DNA-templated;GO:0009734//auxin-activated signaling pathway;GO:0006351//transcription, DNA-templated;cellular_component:GO:0005634//nucleus;molecular_function:GO:0003677//DNA binding;
novel_mir272	CsG_LG8.g05212.1	0	0	KVH90784.1/5.2e-27/Leucine-rich repeat-containing protein [Cynara cardunculus var. scolymus]	NA
novel_mir272	CsG_LG8.g05213.1	3	1.5	XP_022000481.1/4.6e-40/uncharacterized protein LOC110898052 [Helianthus annuus] >XP_022000482.1 uncharacterized protein LOC110898052 [Helianthus annuus] >OTG00950.1 putative protein of unknown function DUF707 [Helianthus annuus]	cellular_component:GO:0016021//integral component of membrane;
novel_mir204	CsG_LG8.g05648.1	3	1.5	ABW81017.1/1.2e-219/gag-pol polymerase, partial [Arabidopsis lyrata subsp. lyrata]	NA
miR2673a	CsG_LG8.g05747.i1	3	1.5	XP_022026309.1/0.0e+00/uncharacterized protein LOC110927021 [Helianthus annuus] >OTG35300.1 putative zinc finger, PHD-type [Helianthus annuus]	NA
miR2673a	CsG_LG8.g05814.1	3.5	2	XP_022004932.1/3.3e-74/histone H2B-like [Helianthus annuus] >OTG01582.1 putative histone H2B [Helianthus annuus]	cellular_component:GO:0005634//nucleus;GO:0000786//nucleosome;molecular_function:GO:0003677//DNA binding;GO:0046982//protein heterodimerization activity;
miR3623-5p	CsG_LG8.g08032.1	0	0	XP_022031879.1/7.2e-229/TMV resistance protein N-like [Helianthus annuus]	NA
novel_mir204	CsG_LG8.g08644.1	3	1.5	OTG28738.1/0.0e+00/putative zinc finger, CCHC-type [Helianthus annuus]	NA
miR5658	CsG_LG8.g09794.1	2.5	1.5	XP_022033517.1/2.5e-195/pectinesterase-like [Helianthus annuus]	NA
miR6111-5p	CsG_LG8.g10316.1	2	1	OTG35687.1/3.6e-08/putative plant self-incompatibility S1 [Helianthus annuus]	NA
miR6111-5p	CsG_LG8.g10343.1	0	0	XP_021992113.1/1.4e-09/probable LRR receptor-like serine/threonine-protein kinase At5g48740 [Helianthus annuus]	NA
novel_mir6	CsG_LG8.g10343.1	2	1.2	XP_021992113.1/1.4e-09/probable LRR receptor-like serine/threonine-protein kinase At5g48740 [Helianthus annuus]	NA
miR6111-5p	CsG_LG8.g10346.1	1	0.5	XP_021992113.1/3.1e-09/probable LRR receptor-like serine/threonine-protein kinase At5g48740 [Helianthus annuus]	NA
novel_mir6	CsG_LG8.g10346.1	2.5	0.5	XP_021992113.1/3.1e-09/probable LRR receptor-like serine/threonine-protein kinase At5g48740 [Helianthus annuus]	NA
miR6111-5p	CsG_LG8.g10376.1	1	0.5	OTG35872.1/9.1e-09/putative serine/threonine/dual specificity protein kinase, catalytic domain-containing protein [Helianthus annuus]	NA
novel_mir6	CsG_LG8.g10376.1	1.5	0.8	OTG35872.1/9.1e-09/putative serine/threonine/dual specificity protein kinase, catalytic domain-containing protein [Helianthus annuus]	NA
miR2673a	CsG_LG8.g11696.1	3	2	NA	NA
novel_mir194	CsG_LG8.g12062.1	1.5	1.2	EOY04543.1/4.6e-185/Cc-nbs-lrr resistance protein, putative [Theobroma cacao]	NA
novel_mir204	CsG_LG8.g13728.1	3	1.5	OTG28738.1/4.3e-150/putative zinc finger, CCHC-type [Helianthus annuus]	NA
miR5658	CsG_LG8.g16190.1	2	1	KVI04411.1/0.0e+00/Zinc finger, NF-X1-type [Cynara cardunculus var. scolymus]	cellular_component:GO:0005634//nucleus;molecular_function:GO:0008270//zinc ion binding;GO:0003700//DNA binding transcription factor activity;GO:0003676//nucleic acid binding;
novel_mir65	CsG_LG8.g16834.1	3.5	2.2	KVI05586.1/8.5e-247/protein of unknown function DUF23 [Cynara cardunculus var. scolymus]	NA
novel_mir282	CsG_LG8.g18974.1	0	0	NA	NA
novel_mir204	CsG_LG8.g19187.1	3	1.5	OTG28738.1/0.0e+00/putative zinc finger, CCHC-type [Helianthus annuus]	NA
novel_mir204	CsG_LG8.g20058.1	3	1.5	OTG28738.1/0.0e+00/putative zinc finger, CCHC-type [Helianthus annuus]	NA
miR156	CsG_LG8.g20191.i1	2	1.5	ALF46640.1/1.9e-229/SBP-like protein, partial [Chrysanthemum x morifolium]	NA
miR156_2	CsG_LG8.g20191.i1	2	1	ALF46640.1/1.9e-229/SBP-like protein, partial [Chrysanthemum x morifolium]	NA
miR156a	CsG_LG8.g20191.i1	2	1.5	ALF46640.1/1.9e-229/SBP-like protein, partial [Chrysanthemum x morifolium]	NA
miR156a-5p	CsG_LG8.g20191.i1	1	1	ALF46640.1/1.9e-229/SBP-like protein, partial [Chrysanthemum x morifolium]	NA
miR156b_2	CsG_LG8.g20191.i1	2.5	1.8	ALF46640.1/1.9e-229/SBP-like protein, partial [Chrysanthemum x morifolium]	NA
miR156c	CsG_LG8.g20191.i1	0	0	ALF46640.1/1.9e-229/SBP-like protein, partial [Chrysanthemum x morifolium]	NA
miR156f-5p	CsG_LG8.g20191.i1	2	1.5	ALF46640.1/1.9e-229/SBP-like protein, partial [Chrysanthemum x morifolium]	NA
miR156h	CsG_LG8.g20191.i1	0.5	0.2	ALF46640.1/1.9e-229/SBP-like protein, partial [Chrysanthemum x morifolium]	NA
miR156j_1	CsG_LG8.g20191.i1	2	1.5	ALF46640.1/1.9e-229/SBP-like protein, partial [Chrysanthemum x morifolium]	NA
miR156k_2	CsG_LG8.g20191.i1	1	1	ALF46640.1/1.9e-229/SBP-like protein, partial [Chrysanthemum x morifolium]	NA
miR157a-5p	CsG_LG8.g20191.i1	2	1	ALF46640.1/1.9e-229/SBP-like protein, partial [Chrysanthemum x morifolium]	NA
miR157d	CsG_LG8.g20191.i1	2	1	ALF46640.1/1.9e-229/SBP-like protein, partial [Chrysanthemum x morifolium]	NA
miR394a_1	CsG_LG8.g20233.i1	1	1	KVI05743.1/3.3e-230/F-box associated interaction domain-containing protein [Cynara cardunculus var. scolymus]	NA
novel_mir204	CsG_LG8.g20276.1	3.5	2	OTG28738.1/3.8e-141/putative zinc finger, CCHC-type [Helianthus annuus]	NA
miR530_2	CsG_LG8.g20492.i1	3.5	1.8	XP_021976215.1/0.0e+00/cation-chloride cotransporter 1-like isoform X1 [Helianthus annuus] >OTG17254.1 putative cation-chloride cotransporter 1 [Helianthus annuus]	cellular_component:GO:0016021//integral component of membrane;molecular_function:GO:0015377//cation:chloride symporter activity;
miR156f-5p	CsG_LG8.g23190.1	3.5	2	XP_022018288.1/2.7e-142/alpha-N-acetylglucosaminidase [Helianthus annuus] >OTF92721.1 putative alpha-N-acetylglucosaminidase family / NAGLU family [Helianthus annuus]	NA
novel_mir204	CsG_LG8.g23451.1	3	1.5	OTG28738.1/4.0e-166/putative zinc finger, CCHC-type [Helianthus annuus]	NA
novel_mir204	CsG_LG8.g23963.1	3	1.5	OTG28738.1/6.8e-293/putative zinc finger, CCHC-type [Helianthus annuus]	NA
novel_mir204	CsG_LG8.g24138.1	3	1.5	OTG28738.1/1.2e-220/putative zinc finger, CCHC-type [Helianthus annuus]	NA
novel_mir270	CsG_LG8.g24620.1	3.5	2.2	NA	NA
miR5658	CsG_LG8.g27688.i1	2	1	XP_022029408.1/4.4e-217/phosphatidylinositol glycan anchor biosynthesis class U protein-like isoform X1 [Helianthus annuus] >XP_022029409.1 phosphatidylinositol glycan anchor biosynthesis class U protein-like isoform X1 [Helianthus annuus] >XP_022029410.1 phosphatidylinositol glycan anchor biosynthesis class U protein-like isoform X1 [Helianthus annuus] >OTG32349.1 putative GPI transamidase subun…	biological_process:GO:0016255//attachment of GPI anchor to protein;cellular_component:GO:0042765//GPI-anchor transamidase complex;
miR858a	CsG_LG8.g30197.1	2	1.5	NA	NA
miR858b	CsG_LG8.g30197.1	2	1.5	NA	NA
miR5658	CsG_LG8.g34218.1	3	1.5	AAV85747.1/1.0e-120/Integrase core domain, putative [Oryza sativa Japonica Group] >AAX92956.1 retrotransposon protein, putative, Ty1-copia sub-class [Oryza sativa Japonica Group] >ABA92827.2 retrotransposon protein, putative, Ty1-copia subclass [Oryza sativa Japonica Group]	NA
novel_mir216	CsG_LG8.g34237.1	3	1.5	XP_021979701.1/2.5e-207/uncharacterized protein LOC110875807 [Helianthus annuus]	NA
novel_mir290	CsG_LG8.g34669.i1	0	0	XP_022041540.1/1.2e-68/uncharacterized protein LOC110944130 [Helianthus annuus] >OTG36071.1 hypothetical protein HannXRQ_Chr01g0003591 [Helianthus annuus]	NA
miR2673a	CsG_LG8.g34725.i1	3	1.5	XP_022020742.1/7.8e-156/protein SPT2 homolog [Helianthus annuus] >OTF87428.1 putative chromatin SPT2 [Helianthus annuus]	NA
miR6300	CsG_LG8.g35491.1	3.5	2.5	XP_021977476.1/2.6e-215/transmembrane 9 superfamily member 4-like [Helianthus annuus] >XP_021977477.1 transmembrane 9 superfamily member 4-like [Helianthus annuus] >XP_021977478.1 transmembrane 9 superfamily member 4-like [Helianthus annuus] >OTG18568.1 putative nonaspanin (TM9SF) [Helianthus annuus]	cellular_component:GO:0016021//integral component of membrane;
novel_mir63	CsG_LG8.g35493.1	3	2	NA	NA
novel_mir9	CsG_LG8.g35887.1	3	1.5	XP_021974937.1/0.0e+00/uncharacterized protein LOC110870047 [Helianthus annuus]	NA
novel_mir9	CsG_LG8.g36421.1	2.5	1.5	XP_021974937.1/0.0e+00/uncharacterized protein LOC110870047 [Helianthus annuus]	NA
novel_mir9	CsG_LG8.g36430.1	2.5	1.5	XP_021977510.1/0.0e+00/uncharacterized protein LOC110872911 [Helianthus annuus] >OTG18610.1 putative uvrD-like Helicase, ATP-binding domain, P-loop containing nucleoside triphosphate hydrolase [Helianthus annuus]	NA
novel_mir9	CsG_LG8.g36431.1	3	1.5	XP_021977510.1/0.0e+00/uncharacterized protein LOC110872911 [Helianthus annuus] >OTG18610.1 putative uvrD-like Helicase, ATP-binding domain, P-loop containing nucleoside triphosphate hydrolase [Helianthus annuus]	NA
novel_mir9	CsG_LG8.g36538.1	2	1	XP_021977510.1/0.0e+00/uncharacterized protein LOC110872911 [Helianthus annuus] >OTG18610.1 putative uvrD-like Helicase, ATP-binding domain, P-loop containing nucleoside triphosphate hydrolase [Helianthus annuus]	NA
miR166a	CsG_LG8.g37153.1	3.5	1.8	OLQ08827.1/1.4e-18/Replicase polyprotein 1a [Symbiodinium microadriaticum]	NA
miR166e	CsG_LG8.g37153.1	3	1.5	OLQ08827.1/1.4e-18/Replicase polyprotein 1a [Symbiodinium microadriaticum]	NA
miR2673a	CsG_LG8.g38519.i1	3.5	2	XP_021997596.1/2.3e-172/translation initiation factor IF-2-like isoform X1 [Helianthus annuus] >XP_021997597.1 translation initiation factor IF-2-like isoform X1 [Helianthus annuus] >XP_021997598.1 translation initiation factor IF-2-like isoform X1 [Helianthus annuus]	NA
miR8626	CsG_LG8.g39147.1	3.5	2.5	KZM90641.1/2.4e-199/hypothetical protein DCAR_021994 [Daucus carota subsp. sativus]	biological_process:GO:0006564//L-serine biosynthetic process;molecular_function:GO:0051287//NAD binding;GO:0004617//phosphoglycerate dehydrogenase activity;
novel_mir204	CsG_LG8.g39667.1	3	1.5	OTG28738.1/0.0e+00/putative zinc finger, CCHC-type [Helianthus annuus]	NA
novel_mir204	CsG_LG8.g42245.1	3	1.5	OTG28738.1/0.0e+00/putative zinc finger, CCHC-type [Helianthus annuus]	NA
miR530_2	CsG_LG8.g42905.1	3	2	XP_021997620.1/0.0e+00/pentatricopeptide repeat-containing protein At2g13600-like [Helianthus annuus] >OTG04862.1 putative tetratricopeptide-like helical domain, DYW domain protein [Helianthus annuus]	molecular_function:GO:0008270//zinc ion binding;
miR156_2	CsG_LG8.g44383.1	3.5	2.2	XP_022016082.1/2.8e-141/RNA polymerase II transcription factor B subunit 4-like isoform X1 [Helianthus annuus] >OTF93416.1 putative basal transcription factor complex subunit-related protein [Helianthus annuus]	biological_process:GO:0006355//regulation of transcription, DNA-templated;GO:0006289//nucleotide-excision repair;cellular_component:GO:0000439//core TFIIH complex;
miR5658	CsG_LG8.g45649.1	0	0	XP_022028180.1/8.2e-226/CLP protease regulatory subunit CLPX2, mitochondrial-like [Helianthus annuus] >OTG31094.1 putative clp protease, ATP-binding subunit ClpX [Helianthus annuus]	biological_process:GO:0006457//protein folding;molecular_function:GO:0008233//peptidase activity;GO:0005524//ATP binding;GO:0051082//unfolded protein binding;
miR845	CsG_LG8.g49099.1	3.5	1.8	XP_016460044.1/1.5e-30/PREDICTED: uncharacterized protein LOC107783572 [Nicotiana tabacum]	NA
miR845d	CsG_LG8.g49099.1	3.5	1.8	XP_016460044.1/1.5e-30/PREDICTED: uncharacterized protein LOC107783572 [Nicotiana tabacum]	NA
novel_mir109	CsG_LG8.g49250.i1	3	1.5	KVG92391.1/2.8e-166/Homeodomain-like protein, partial [Cynara cardunculus var. scolymus]	molecular_function:GO:0003677//DNA binding;
miR2673a	CsG_LG8.g49345.1	3	1	CDP13488.1/3.2e-93/unnamed protein product [Coffea canephora]	biological_process:GO:0050832//defense response to fungus;GO:2000071//regulation of defense response by callose deposition;GO:0009414//response to water deprivation;GO:0009738//abscisic acid-activated signaling pathway;GO:0010118//stomatal movement;GO:0002229//defense response to oomycetes;GO:0009682//induced systemic resistance;GO:0009867//jasmonic acid mediated signaling pathway;GO:2000022//reg…
novel_mir43	CsG_LG8.g50216.1	3	1.5	XP_022018259.1/6.9e-257/uncharacterized protein LOC110918228 [Helianthus annuus] >OTF91503.1 hypothetical protein HannXRQ_Chr16g0511451 [Helianthus annuus]	cellular_component:GO:0016021//integral component of membrane;
miR172a_2	CsG_LG8.g51463.1	3	2	XP_022023776.1/3.3e-260/uncharacterized protein LOC110924041 [Helianthus annuus]	NA
miR172a_3	CsG_LG8.g51463.1	3	2	XP_022023776.1/3.3e-260/uncharacterized protein LOC110924041 [Helianthus annuus]	NA
novel_mir204	CsG_LG8.g56269.1	3	1.5	OTG28738.1/1.7e-213/putative zinc finger, CCHC-type [Helianthus annuus]	NA
novel_mir92	CsG_LG8.g57482.1	3.5	2.2	XP_022023630.1/3.4e-12/uncharacterized protein LOC110923883 [Helianthus annuus]	biological_process:GO:0015074//DNA integration;molecular_function:GO:0003676//nucleic acid binding;
miR5658	CsG_LG8.g58915.1	2	1.5	XP_022039341.1/1.8e-77/E3 ubiquitin-protein ligase CIP8-like [Helianthus annuus] >OTG26369.1 putative zinc finger, RING/FYVE/PHD-type [Helianthus annuus]	NA
novel_mir252	CsG_LG8.g59632.1	3	1.2	XP_022035972.1/6.6e-95/benzoate carboxyl methyltransferase-like [Helianthus annuus] >OTG29568.1 putative S-adenosyl-L-methionine-dependent methyltransferases superfamily protein [Helianthus annuus]	NA
miR164a_4	CsG_LG8.g60208.1	2	1	XP_022039056.1/6.1e-128/NAC domain-containing protein 100-like [Helianthus annuus] >OTG26100.1 putative NAC domain-containing protein [Helianthus annuus]	NA
miR164b	CsG_LG8.g60208.1	2	1	XP_022039056.1/6.1e-128/NAC domain-containing protein 100-like [Helianthus annuus] >OTG26100.1 putative NAC domain-containing protein [Helianthus annuus]	NA
miR164c_1	CsG_LG8.g60208.1	2.5	1.5	XP_022039056.1/6.1e-128/NAC domain-containing protein 100-like [Helianthus annuus] >OTG26100.1 putative NAC domain-containing protein [Helianthus annuus]	NA
miR164e-5p	CsG_LG8.g60208.1	2	1	XP_022039056.1/6.1e-128/NAC domain-containing protein 100-like [Helianthus annuus] >OTG26100.1 putative NAC domain-containing protein [Helianthus annuus]	NA
novel_mir280	CsG_LG8.g61333.1	3.5	1.8	NA	NA
miR2673a	CsG_LG8.g61674.1	2.5	1.5	NA	NA
novel_mir109	CsG_LG8.g62423.1	3	2	XP_022038884.1/0.0e+00/C2 and GRAM domain-containing protein At5g50170-like [Helianthus annuus] >OTG25948.1 putative C2 calcium/lipid-binding and GRAM domain containing protein [Helianthus annuus]	NA
novel_mir249	CsG_LG8.g62528.1	3	1.5	NA	NA
miR477a_4	CsG_LG8.g62682.1	2	1	XP_022036710.1/9.0e-238/DELLA protein RGL1-like [Helianthus annuus]	NA
miR477e	CsG_LG8.g62682.1	1.5	0.8	XP_022036710.1/9.0e-238/DELLA protein RGL1-like [Helianthus annuus]	NA
miR2673a	CsG_LG8.g62764.1	3.5	2	XP_022038981.1/3.6e-217/WD repeat-containing protein DDB_G0290555 isoform X2 [Helianthus annuus] >OTG26014.1 putative transducin/WD40 repeat-like superfamily protein [Helianthus annuus]	NA
miR156	CsG_LG8.g62946.1	2	1.5	ALF46633.1/1.6e-231/SBP-like protein, partial [Chrysanthemum x morifolium]	cellular_component:GO:0005634//nucleus;molecular_function:GO:0046872//metal ion binding;GO:0003677//DNA binding;
miR156_2	CsG_LG8.g62946.1	3	1.5	ALF46633.1/1.6e-231/SBP-like protein, partial [Chrysanthemum x morifolium]	cellular_component:GO:0005634//nucleus;molecular_function:GO:0046872//metal ion binding;GO:0003677//DNA binding;
miR156a	CsG_LG8.g62946.1	1	1	ALF46633.1/1.6e-231/SBP-like protein, partial [Chrysanthemum x morifolium]	cellular_component:GO:0005634//nucleus;molecular_function:GO:0046872//metal ion binding;GO:0003677//DNA binding;
miR156a-5p	CsG_LG8.g62946.1	1	1	ALF46633.1/1.6e-231/SBP-like protein, partial [Chrysanthemum x morifolium]	cellular_component:GO:0005634//nucleus;molecular_function:GO:0046872//metal ion binding;GO:0003677//DNA binding;
miR156b_2	CsG_LG8.g62946.1	1.5	1.2	ALF46633.1/1.6e-231/SBP-like protein, partial [Chrysanthemum x morifolium]	cellular_component:GO:0005634//nucleus;molecular_function:GO:0046872//metal ion binding;GO:0003677//DNA binding;
miR156c	CsG_LG8.g62946.1	1	0.5	ALF46633.1/1.6e-231/SBP-like protein, partial [Chrysanthemum x morifolium]	cellular_component:GO:0005634//nucleus;molecular_function:GO:0046872//metal ion binding;GO:0003677//DNA binding;
miR156f-5p	CsG_LG8.g62946.1	2	1.5	ALF46633.1/1.6e-231/SBP-like protein, partial [Chrysanthemum x morifolium]	cellular_component:GO:0005634//nucleus;molecular_function:GO:0046872//metal ion binding;GO:0003677//DNA binding;
miR156g_1	CsG_LG8.g62946.1	2.5	1.2	ALF46633.1/1.6e-231/SBP-like protein, partial [Chrysanthemum x morifolium]	cellular_component:GO:0005634//nucleus;molecular_function:GO:0046872//metal ion binding;GO:0003677//DNA binding;
miR156h	CsG_LG8.g62946.1	0.5	0.2	ALF46633.1/1.6e-231/SBP-like protein, partial [Chrysanthemum x morifolium]	cellular_component:GO:0005634//nucleus;molecular_function:GO:0046872//metal ion binding;GO:0003677//DNA binding;
miR156j_1	CsG_LG8.g62946.1	3	2	ALF46633.1/1.6e-231/SBP-like protein, partial [Chrysanthemum x morifolium]	cellular_component:GO:0005634//nucleus;molecular_function:GO:0046872//metal ion binding;GO:0003677//DNA binding;
miR156k_2	CsG_LG8.g62946.1	2	1.5	ALF46633.1/1.6e-231/SBP-like protein, partial [Chrysanthemum x morifolium]	cellular_component:GO:0005634//nucleus;molecular_function:GO:0046872//metal ion binding;GO:0003677//DNA binding;
miR157a-5p	CsG_LG8.g62946.1	3	1.5	ALF46633.1/1.6e-231/SBP-like protein, partial [Chrysanthemum x morifolium]	cellular_component:GO:0005634//nucleus;molecular_function:GO:0046872//metal ion binding;GO:0003677//DNA binding;
miR157d	CsG_LG8.g62946.1	2	1	ALF46633.1/1.6e-231/SBP-like protein, partial [Chrysanthemum x morifolium]	cellular_component:GO:0005634//nucleus;molecular_function:GO:0046872//metal ion binding;GO:0003677//DNA binding;
miR2673a	CsG_LG8.g63791.1	3.5	2.2	OTG26142.1/1.6e-142/putative homeodomain-like, Myb-like domain protein [Helianthus annuus]	NA
novel_mir109	CsG_LG8.g63856.1	2	1.5	NA	NA
miR169j-3p_1	CsG_LG8.g64925.1	3.5	2	OTG26241.1/2.3e-189/putative arf GTPase activating protein [Helianthus annuus]	NA
miR5658	CsG_LG8.g64926.i1	3	1.5	XP_022039210.1/1.4e-151/cytochrome c-type biogenesis ccda-like chloroplastic protein [Helianthus annuus] >OTG26242.1 putative cytochrome c biogenesis protein family [Helianthus annuus]	biological_process:GO:0017004//cytochrome complex assembly;GO:0055114//oxidation-reduction process;GO:0045454//cell redox homeostasis;cellular_component:GO:0016021//integral component of membrane;GO:0009534//chloroplast thylakoid;
miR166a-5p	CsG_LG8.g65912.i1	3.5	2.2	XP_022039492.1/1.8e-202/uncharacterized protein LOC110942090 isoform X1 [Helianthus annuus] >OTG26512.1 putative DNA-binding bromodomain-containing protein [Helianthus annuus]	NA
miR5658	CsG_LG8.g65912.i1	2	1	XP_022039492.1/1.8e-202/uncharacterized protein LOC110942090 isoform X1 [Helianthus annuus] >OTG26512.1 putative DNA-binding bromodomain-containing protein [Helianthus annuus]	NA
novel_mir40	CsG_LG8.g67128.1	2	1	XP_022033803.1/1.0e-26/uncharacterized protein LOC110935763 [Helianthus annuus]	NA
miR164a_4	CsG_LG8.g68781.1	2	1.5	XP_022039622.1/3.0e-132/NAC domain-containing protein 21/22-like [Helianthus annuus] >OTG26620.1 putative NAC domain containing protein 1 [Helianthus annuus]	biological_process:GO:0006355//regulation of transcription, DNA-templated;GO:0006351//transcription, DNA-templated;cellular_component:GO:0005634//nucleus;molecular_function:GO:0003677//DNA binding;
miR164b	CsG_LG8.g68781.1	1	1	XP_022039622.1/3.0e-132/NAC domain-containing protein 21/22-like [Helianthus annuus] >OTG26620.1 putative NAC domain containing protein 1 [Helianthus annuus]	biological_process:GO:0006355//regulation of transcription, DNA-templated;GO:0006351//transcription, DNA-templated;cellular_component:GO:0005634//nucleus;molecular_function:GO:0003677//DNA binding;
miR164c_1	CsG_LG8.g68781.1	2.5	2	XP_022039622.1/3.0e-132/NAC domain-containing protein 21/22-like [Helianthus annuus] >OTG26620.1 putative NAC domain containing protein 1 [Helianthus annuus]	biological_process:GO:0006355//regulation of transcription, DNA-templated;GO:0006351//transcription, DNA-templated;cellular_component:GO:0005634//nucleus;molecular_function:GO:0003677//DNA binding;
miR164e-5p	CsG_LG8.g68781.1	3	2	XP_022039622.1/3.0e-132/NAC domain-containing protein 21/22-like [Helianthus annuus] >OTG26620.1 putative NAC domain containing protein 1 [Helianthus annuus]	biological_process:GO:0006355//regulation of transcription, DNA-templated;GO:0006351//transcription, DNA-templated;cellular_component:GO:0005634//nucleus;molecular_function:GO:0003677//DNA binding;
miR5658	CsG_LG8.g70009.1	3	1.5	OTF98567.1/1.6e-155/putative S-adenosyl-L-methionine-dependent methyltransferase [Helianthus annuus]	cellular_component:GO:0016021//integral component of membrane;
miR3623-5p	CsG_LG8.g70016.1	2	1	KVI05518.1/3.9e-97/Protein kinase, catalytic domain-containing protein [Cynara cardunculus var. scolymus]	NA
miR8626	CsG_LG8.g70035.1	3	2	XP_021761746.1/1.2e-06/ABC transporter A family member 9-like [Chenopodium quinoa]	NA
miR8626	CsG_LG8.g70962.1	3.5	2.5	XP_017256153.1/4.0e-201/PREDICTED: D-3-phosphoglycerate dehydrogenase 1, chloroplastic-like [Daucus carota subsp. sativus]	biological_process:GO:0006564//L-serine biosynthetic process;molecular_function:GO:0051287//NAD binding;GO:0004617//phosphoglycerate dehydrogenase activity;
novel_mir270	CsG_LG8.g71275.1	3.5	2.2	XP_021987178.1/1.7e-19/DEAD-box ATP-dependent RNA helicase 39-like [Helianthus annuus] >OTG09641.1 putative RNA helicase, DEAD-box type, Q motif protein [Helianthus annuus]	NA
novel_mir204	CsG_LG8.g71380.1	3	1.5	ABW81017.1/0.0e+00/gag-pol polymerase, partial [Arabidopsis lyrata subsp. lyrata]	NA
novel_mir204	CsG_LG8.g72153.1	3	1.5	OTG28738.1/3.5e-244/putative zinc finger, CCHC-type [Helianthus annuus]	NA
novel_mir109	CsG_LG8.g72489.1	2	1.5	NA	NA
miR156	CsG_LG8.g72508.1	2	1.5	ALF46640.1/8.8e-211/SBP-like protein, partial [Chrysanthemum x morifolium]	NA
miR156_2	CsG_LG8.g72508.1	2	1	ALF46640.1/8.8e-211/SBP-like protein, partial [Chrysanthemum x morifolium]	NA
miR156a	CsG_LG8.g72508.1	2	1.5	ALF46640.1/8.8e-211/SBP-like protein, partial [Chrysanthemum x morifolium]	NA
miR156a-5p	CsG_LG8.g72508.1	1	1	ALF46640.1/8.8e-211/SBP-like protein, partial [Chrysanthemum x morifolium]	NA
miR156b_2	CsG_LG8.g72508.1	2.5	1.8	ALF46640.1/8.8e-211/SBP-like protein, partial [Chrysanthemum x morifolium]	NA
miR156c	CsG_LG8.g72508.1	0	0	ALF46640.1/8.8e-211/SBP-like protein, partial [Chrysanthemum x morifolium]	NA
miR156f-5p	CsG_LG8.g72508.1	2	1.5	ALF46640.1/8.8e-211/SBP-like protein, partial [Chrysanthemum x morifolium]	NA
miR156h	CsG_LG8.g72508.1	0.5	0.2	ALF46640.1/8.8e-211/SBP-like protein, partial [Chrysanthemum x morifolium]	NA
miR156j_1	CsG_LG8.g72508.1	2	1.5	ALF46640.1/8.8e-211/SBP-like protein, partial [Chrysanthemum x morifolium]	NA
miR156k_2	CsG_LG8.g72508.1	1	1	ALF46640.1/8.8e-211/SBP-like protein, partial [Chrysanthemum x morifolium]	NA
miR157a-5p	CsG_LG8.g72508.1	2	1	ALF46640.1/8.8e-211/SBP-like protein, partial [Chrysanthemum x morifolium]	NA
miR157d	CsG_LG8.g72508.1	2	1	ALF46640.1/8.8e-211/SBP-like protein, partial [Chrysanthemum x morifolium]	NA
miR5658	CsG_LG8.g72530.1	1	0.5	NA	NA
novel_mir249	CsG_LG8.g72573.1	3.5	2	NA	NA
miR5658	CsG_LG8.g73999.i1	2	1	KVH99690.1/2.8e-302/hypothetical protein Ccrd_022074 [Cynara cardunculus var. scolymus]	biological_process:GO:0055085//transmembrane transport;cellular_component:GO:0016021//integral component of membrane;
miR477e	CsG_LG8.g74396.1	3.5	2	XP_022039878.1/0.0e+00/BEACH domain-containing protein B isoform X2 [Helianthus annuus] >OTG26872.1 putative binding protein [Helianthus annuus]	NA
miR3623-5p	CsG_LG8.g74473.1	3.5	2	XP_021981064.1/0.0e+00/TMV resistance protein N-like [Helianthus annuus]	NA
miR3623-5p	CsG_LG8.g74480.1	3.5	2	XP_022031879.1/1.4e-294/TMV resistance protein N-like [Helianthus annuus]	NA
miR3623-5p	CsG_LG8.g74541.1	3.5	2	XP_021980997.1/0.0e+00/TMV resistance protein N-like [Helianthus annuus] >XP_021980998.1 TMV resistance protein N-like [Helianthus annuus] >XP_021980999.1 TMV resistance protein N-like [Helianthus annuus] >XP_021981000.1 TMV resistance protein N-like [Helianthus annuus]	NA
miR3623-5p	CsG_LG8.g74605.1	3.5	2	XP_022025116.1/2.8e-57/disease resistance protein RML1A-like [Helianthus annuus]	NA
miR3623-5p	CsG_LG8.g74615.1	3.5	2	XP_022031879.1/6.7e-286/TMV resistance protein N-like [Helianthus annuus]	NA
miR3623-5p	CsG_LG8.g74621.1	3.5	2	OTG31572.1/8.7e-65/putative toll/interleukin-1 receptor (TIR) domain-containing protein [Helianthus annuus]	NA
miR3623-5p	CsG_LG8.g74624.1	3.5	2	OTG31572.1/9.4e-64/putative toll/interleukin-1 receptor (TIR) domain-containing protein [Helianthus annuus]	NA
miR3623-5p	CsG_LG8.g74642.1	3.5	2	OTG13604.1/1.4e-304/putative disease resistance protein (TIR-NBS-LRR class) family [Helianthus annuus]	NA
miR3623-5p	CsG_LG8.g74660.1	3.5	2	OTG13604.1/4.5e-301/putative disease resistance protein (TIR-NBS-LRR class) family [Helianthus annuus]	NA
miR3623-5p	CsG_LG8.g74665.1	3.5	2	OTG13604.1/1.6e-266/putative disease resistance protein (TIR-NBS-LRR class) family [Helianthus annuus]	NA
miR3623-5p	CsG_LG8.g74710.1	3.5	2	XP_021979212.1/9.1e-277/TMV resistance protein N-like [Helianthus annuus]	NA
miR3623-5p	CsG_LG8.g74716.1	3.5	2	XP_022025116.1/2.8e-292/disease resistance protein RML1A-like [Helianthus annuus]	NA
miR3623-5p	CsG_LG8.g74728.1	3.5	2	XP_022033828.1/3.0e-275/TMV resistance protein N-like [Helianthus annuus]	NA
miR3623-5p	CsG_LG8.g74732.1	3.5	2	XP_022031879.1/3.6e-303/TMV resistance protein N-like [Helianthus annuus]	NA
miR3623-5p	CsG_LG8.g74743.1	3.5	2	XP_021981064.1/0.0e+00/TMV resistance protein N-like [Helianthus annuus]	NA
miR3623-5p	CsG_LG8.g74746.1	3.5	2	XP_022031879.1/1.7e-294/TMV resistance protein N-like [Helianthus annuus]	NA
miR3623-5p	CsG_LG8.g74757.1	3.5	2	XP_022031879.1/3.9e-294/TMV resistance protein N-like [Helianthus annuus]	NA
miR3623-5p	CsG_LG8.g74760.1	3.5	2	OTG13604.1/2.0e-306/putative disease resistance protein (TIR-NBS-LRR class) family [Helianthus annuus]	NA
miR3623-5p	CsG_LG8.g74769.1	3.5	2	OTG13604.1/3.3e-303/putative disease resistance protein (TIR-NBS-LRR class) family [Helianthus annuus]	NA
miR3623-5p	CsG_LG8.g74777.1	3.5	2	XP_021979178.1/2.8e-160/TMV resistance protein N-like [Helianthus annuus]	NA
miR3623-5p	CsG_LG8.g74782.1	3.5	2	OTG13604.1/2.2e-294/putative disease resistance protein (TIR-NBS-LRR class) family [Helianthus annuus]	NA
miR3623-5p	CsG_LG8.g74793.1	3.5	2	OTG31572.1/9.9e-173/putative toll/interleukin-1 receptor (TIR) domain-containing protein [Helianthus annuus]	NA
miR3623-5p	CsG_LG8.g74795.1	3.5	2	XP_021981064.1/0.0e+00/TMV resistance protein N-like [Helianthus annuus]	NA
miR3623-5p	CsG_LG8.g74801.1	3.5	2	OTG13604.1/2.3e-306/putative disease resistance protein (TIR-NBS-LRR class) family [Helianthus annuus]	NA
miR3623-5p	CsG_LG8.g74802.1	3.5	2	XP_022030463.1/5.1e-26/TMV resistance protein N-like [Helianthus annuus]	NA
miR3623-5p	CsG_LG8.g74821.1	3.5	2	OTG13540.1/2.7e-300/putative toll/interleukin-1 receptor (TIR) domain-containing protein [Helianthus annuus]	NA
miR3623-5p	CsG_LG8.g74839.1	3.5	2	OTG13604.1/3.2e-299/putative disease resistance protein (TIR-NBS-LRR class) family [Helianthus annuus]	NA
miR3623-5p	CsG_LG8.g74851.1	3.5	2	XP_021981064.1/4.4e-308/TMV resistance protein N-like [Helianthus annuus]	NA
miR3623-5p	CsG_LG8.g74857.1	3.5	2	OTG13604.1/0.0e+00/putative disease resistance protein (TIR-NBS-LRR class) family [Helianthus annuus]	NA
miR3623-5p	CsG_LG8.g74863.1	3.5	2	XP_021980997.1/0.0e+00/TMV resistance protein N-like [Helianthus annuus] >XP_021980998.1 TMV resistance protein N-like [Helianthus annuus] >XP_021980999.1 TMV resistance protein N-like [Helianthus annuus] >XP_021981000.1 TMV resistance protein N-like [Helianthus annuus]	NA
miR3623-5p	CsG_LG8.g74927.1	3.5	2	XP_022025116.1/4.1e-245/disease resistance protein RML1A-like [Helianthus annuus]	NA
miR3623-5p	CsG_LG8.g74946.1	3.5	2	XP_022031879.1/0.0e+00/TMV resistance protein N-like [Helianthus annuus]	NA
miR3623-5p	CsG_LG8.g75027.1	3.5	2	OTG13540.1/3.8e-271/putative toll/interleukin-1 receptor (TIR) domain-containing protein [Helianthus annuus]	NA
miR3623-5p	CsG_LG8.g75044.1	3.5	2	XP_021979212.1/8.2e-278/TMV resistance protein N-like [Helianthus annuus]	NA
miR3623-5p	CsG_LG8.g75061.1	3.5	2	XP_022031879.1/0.0e+00/TMV resistance protein N-like [Helianthus annuus]	NA
miR3623-5p	CsG_LG8.g75070.1	3.5	2	OTG13604.1/3.9e-305/putative disease resistance protein (TIR-NBS-LRR class) family [Helianthus annuus]	NA
miR3623-5p	CsG_LG8.g75087.1	3.5	2	OTG13566.1/5.3e-267/putative toll/interleukin-1 receptor (TIR) domain-containing protein [Helianthus annuus]	NA
miR3623-5p	CsG_LG8.g75113.1	3.5	2	OTG13604.1/6.3e-310/putative disease resistance protein (TIR-NBS-LRR class) family [Helianthus annuus]	NA
miR3623-5p	CsG_LG8.g75124.1	3.5	2	OTG13604.1/1.7e-305/putative disease resistance protein (TIR-NBS-LRR class) family [Helianthus annuus]	NA
miR3623-5p	CsG_LG8.g75128.1	3.5	2	XP_021979212.1/1.0e-251/TMV resistance protein N-like [Helianthus annuus]	NA
miR3623-5p	CsG_LG8.g75138.1	3.5	2	XP_022031879.1/6.6e-307/TMV resistance protein N-like [Helianthus annuus]	NA
miR3623-5p	CsG_LG8.g75148.1	3.5	2	XP_021999435.1/5.6e-61/toll/interleukin-1 receptor-like protein [Helianthus annuus]	NA
miR3623-5p	CsG_LG8.g75158.1	3.5	2	XP_021979178.1/2.2e-116/TMV resistance protein N-like [Helianthus annuus]	NA
miR3623-5p	CsG_LG8.g75186.1	3.5	2	OTG13604.1/5.6e-301/putative disease resistance protein (TIR-NBS-LRR class) family [Helianthus annuus]	NA
miR3623-5p	CsG_LG8.g75196.1	3.5	2	XP_022031879.1/2.1e-290/TMV resistance protein N-like [Helianthus annuus]	NA
miR3623-5p	CsG_LG8.g75203.1	3.5	2	OTG13540.1/1.4e-287/putative toll/interleukin-1 receptor (TIR) domain-containing protein [Helianthus annuus]	NA
miR3623-5p	CsG_LG8.g75205.1	3.5	2	XP_021979114.1/1.9e-231/TMV resistance protein N-like [Helianthus annuus]	NA
miR3623-5p	CsG_LG8.g75238.1	3.5	2	XP_022031879.1/1.1e-256/TMV resistance protein N-like [Helianthus annuus]	NA
miR3623-5p	CsG_LG8.g75254.1	3.5	2	XP_022033829.1/1.7e-242/TMV resistance protein N-like [Helianthus annuus]	NA
miR3623-5p	CsG_LG8.g75257.1	3.5	2	XP_022031879.1/0.0e+00/TMV resistance protein N-like [Helianthus annuus]	NA
miR3623-5p	CsG_LG8.g75262.1	3.5	2	XP_022031879.1/0.0e+00/TMV resistance protein N-like [Helianthus annuus]	NA
miR3623-5p	CsG_LG8.g75282.1	3.5	2	XP_022033829.1/2.4e-283/TMV resistance protein N-like [Helianthus annuus]	NA
miR3623-5p	CsG_LG8.g75285.1	3.5	2	XP_021981064.1/0.0e+00/TMV resistance protein N-like [Helianthus annuus]	NA
miR3623-5p	CsG_LG8.g75298.1	3.5	2	OTG13604.1/1.4e-299/putative disease resistance protein (TIR-NBS-LRR class) family [Helianthus annuus]	NA
miR3623-5p	CsG_LG8.g75338.1	3.5	2	XP_022031879.1/0.0e+00/TMV resistance protein N-like [Helianthus annuus]	NA
miR3623-5p	CsG_LG8.g75342.1	3.5	2	XP_022031879.1/0.0e+00/TMV resistance protein N-like [Helianthus annuus]	NA
miR3623-5p	CsG_LG8.g75353.1	3.5	2	OTG31572.1/2.7e-203/putative toll/interleukin-1 receptor (TIR) domain-containing protein [Helianthus annuus]	NA
miR3623-5p	CsG_LG8.g75358.1	3.5	2	XP_021979212.1/5.5e-279/TMV resistance protein N-like [Helianthus annuus]	NA
miR3623-5p	CsG_LG8.g75370.1	3.5	2	XP_021979212.1/5.9e-279/TMV resistance protein N-like [Helianthus annuus]	NA
miR3623-5p	CsG_LG8.g75392.1	3.5	2	XP_021981064.1/0.0e+00/TMV resistance protein N-like [Helianthus annuus]	NA
miR3623-5p	CsG_LG8.g75394.1	3.5	2	OTG13604.1/7.9e-299/putative disease resistance protein (TIR-NBS-LRR class) family [Helianthus annuus]	NA
miR3623-5p	CsG_LG8.g75407.1	3.5	2	XP_022031879.1/8.3e-290/TMV resistance protein N-like [Helianthus annuus]	NA
miR3623-5p	CsG_LG8.g75441.1	3.5	2	XP_022031879.1/0.0e+00/TMV resistance protein N-like [Helianthus annuus]	NA
miR3623-5p	CsG_LG8.g75446.1	3.5	2	XP_021979117.1/0.0e+00/TMV resistance protein N-like [Helianthus annuus]	NA
miR3623-5p	CsG_LG8.g75449.1	3.5	2	OTG13604.1/8.1e-301/putative disease resistance protein (TIR-NBS-LRR class) family [Helianthus annuus]	NA
miR3623-5p	CsG_LG8.g75451.1	3.5	2	XP_022031879.1/1.1e-300/TMV resistance protein N-like [Helianthus annuus]	NA
miR3623-5p	CsG_LG8.g75455.1	3.5	2	OTG13604.1/2.2e-304/putative disease resistance protein (TIR-NBS-LRR class) family [Helianthus annuus]	NA
miR3623-5p	CsG_LG8.g75474.1	3.5	2	XP_022031879.1/5.2e-281/TMV resistance protein N-like [Helianthus annuus]	NA
miR3623-5p	CsG_LG8.g75483.1	3.5	2	XP_021981064.1/1.3e-300/TMV resistance protein N-like [Helianthus annuus]	NA
miR3623-5p	CsG_LG8.g75486.1	3.5	2	XP_021981064.1/0.0e+00/TMV resistance protein N-like [Helianthus annuus]	NA
miR3623-5p	CsG_LG8.g75488.1	3.5	2	XP_022031131.1/1.9e-288/TMV resistance protein N-like [Helianthus annuus]	NA
miR3623-5p	CsG_LG8.g75491.1	3.5	2	OTG13604.1/1.2e-304/putative disease resistance protein (TIR-NBS-LRR class) family [Helianthus annuus]	NA
miR3623-5p	CsG_LG8.g75493.1	3.5	2	OTG13604.1/1.3e-272/putative disease resistance protein (TIR-NBS-LRR class) family [Helianthus annuus]	NA
miR3623-5p	CsG_LG8.g75497.1	3.5	2	XP_021981064.1/0.0e+00/TMV resistance protein N-like [Helianthus annuus]	NA
miR3623-5p	CsG_LG8.g75502.1	3.5	2	XP_021981064.1/0.0e+00/TMV resistance protein N-like [Helianthus annuus]	NA
miR3623-5p	CsG_LG8.g75513.1	3.5	2	XP_022031879.1/0.0e+00/TMV resistance protein N-like [Helianthus annuus]	NA
miR3623-5p	CsG_LG8.g75521.1	3.5	2	OTG13604.1/0.0e+00/putative disease resistance protein (TIR-NBS-LRR class) family [Helianthus annuus]	NA
miR3623-5p	CsG_LG8.g75534.1	3.5	2	XP_022031879.1/0.0e+00/TMV resistance protein N-like [Helianthus annuus]	NA
miR3623-5p	CsG_LG8.g75541.1	3.5	2	XP_022025116.1/1.6e-276/disease resistance protein RML1A-like [Helianthus annuus]	NA
novel_mir109	CsG_LG9.g00202.1	2	1.5	KVH98720.1/7.0e-46/hypothetical protein Ccrd_023053 [Cynara cardunculus var. scolymus]	NA
miR156	CsG_LG9.g00433.1	2	1.5	KVH97822.1/1.4e-112/Transcription factor, SBP-box, partial [Cynara cardunculus var. scolymus]	cellular_component:GO:0005634//nucleus;molecular_function:GO:0046872//metal ion binding;GO:0003677//DNA binding;
miR156_2	CsG_LG9.g00433.1	3	1.5	KVH97822.1/1.4e-112/Transcription factor, SBP-box, partial [Cynara cardunculus var. scolymus]	cellular_component:GO:0005634//nucleus;molecular_function:GO:0046872//metal ion binding;GO:0003677//DNA binding;
miR156a	CsG_LG9.g00433.1	2	1.5	KVH97822.1/1.4e-112/Transcription factor, SBP-box, partial [Cynara cardunculus var. scolymus]	cellular_component:GO:0005634//nucleus;molecular_function:GO:0046872//metal ion binding;GO:0003677//DNA binding;
miR156a-5p	CsG_LG9.g00433.1	1	1	KVH97822.1/1.4e-112/Transcription factor, SBP-box, partial [Cynara cardunculus var. scolymus]	cellular_component:GO:0005634//nucleus;molecular_function:GO:0046872//metal ion binding;GO:0003677//DNA binding;
miR156b_2	CsG_LG9.g00433.1	2.5	1.8	KVH97822.1/1.4e-112/Transcription factor, SBP-box, partial [Cynara cardunculus var. scolymus]	cellular_component:GO:0005634//nucleus;molecular_function:GO:0046872//metal ion binding;GO:0003677//DNA binding;
miR156c	CsG_LG9.g00433.1	1	0.5	KVH97822.1/1.4e-112/Transcription factor, SBP-box, partial [Cynara cardunculus var. scolymus]	cellular_component:GO:0005634//nucleus;molecular_function:GO:0046872//metal ion binding;GO:0003677//DNA binding;
miR156f-5p	CsG_LG9.g00433.1	2	1.5	KVH97822.1/1.4e-112/Transcription factor, SBP-box, partial [Cynara cardunculus var. scolymus]	cellular_component:GO:0005634//nucleus;molecular_function:GO:0046872//metal ion binding;GO:0003677//DNA binding;
miR156g_1	CsG_LG9.g00433.1	3	1.5	KVH97822.1/1.4e-112/Transcription factor, SBP-box, partial [Cynara cardunculus var. scolymus]	cellular_component:GO:0005634//nucleus;molecular_function:GO:0046872//metal ion binding;GO:0003677//DNA binding;
miR156h	CsG_LG9.g00433.1	0.5	0.2	KVH97822.1/1.4e-112/Transcription factor, SBP-box, partial [Cynara cardunculus var. scolymus]	cellular_component:GO:0005634//nucleus;molecular_function:GO:0046872//metal ion binding;GO:0003677//DNA binding;
miR156j_1	CsG_LG9.g00433.1	3	2	KVH97822.1/1.4e-112/Transcription factor, SBP-box, partial [Cynara cardunculus var. scolymus]	cellular_component:GO:0005634//nucleus;molecular_function:GO:0046872//metal ion binding;GO:0003677//DNA binding;
miR156k_2	CsG_LG9.g00433.1	2	1.5	KVH97822.1/1.4e-112/Transcription factor, SBP-box, partial [Cynara cardunculus var. scolymus]	cellular_component:GO:0005634//nucleus;molecular_function:GO:0046872//metal ion binding;GO:0003677//DNA binding;
miR157a-5p	CsG_LG9.g00433.1	3	1.5	KVH97822.1/1.4e-112/Transcription factor, SBP-box, partial [Cynara cardunculus var. scolymus]	cellular_component:GO:0005634//nucleus;molecular_function:GO:0046872//metal ion binding;GO:0003677//DNA binding;
miR157d	CsG_LG9.g00433.1	2	1	KVH97822.1/1.4e-112/Transcription factor, SBP-box, partial [Cynara cardunculus var. scolymus]	cellular_component:GO:0005634//nucleus;molecular_function:GO:0046872//metal ion binding;GO:0003677//DNA binding;
novel_mir58	CsG_LG9.g00591.1	3.5	2.2	CEG43099.1/1.2e-18/myb-like dna-binding [Plasmopara halstedii]	NA
novel_mir134	CsG_LG9.g00856.1	3.5	2	XP_021973645.1/1.0e-160/receptor kinase-like protein Xa21 [Helianthus annuus] >OTG21023.1 putative leucine-rich repeat protein, plant-type [Helianthus annuus]	NA
novel_mir134	CsG_LG9.g01047.1	3.5	2	XP_021973645.1/0.0e+00/receptor kinase-like protein Xa21 [Helianthus annuus] >OTG21023.1 putative leucine-rich repeat protein, plant-type [Helianthus annuus]	NA
novel_mir134	CsG_LG9.g01258.1	3.5	2	XP_021971720.1/0.0e+00/probable LRR receptor-like serine/threonine-protein kinase At3g47570 [Helianthus annuus] >OTG20804.1 putative protein kinase-like domain-containing protein [Helianthus annuus]	NA
novel_mir134	CsG_LG9.g02316.1	3.5	2	XP_021971720.1/1.4e-122/probable LRR receptor-like serine/threonine-protein kinase At3g47570 [Helianthus annuus] >OTG20804.1 putative protein kinase-like domain-containing protein [Helianthus annuus]	NA
novel_mir109	CsG_LG9.g02647.1	2	1.5	XP_008379216.1/4.2e-14/PREDICTED: uncharacterized protein LOC103442226 [Malus domestica]	NA
novel_mir134	CsG_LG9.g02713.1	3.5	2.5	XP_021971720.1/0.0e+00/probable LRR receptor-like serine/threonine-protein kinase At3g47570 [Helianthus annuus] >OTG20804.1 putative protein kinase-like domain-containing protein [Helianthus annuus]	NA
novel_mir134	CsG_LG9.g02881.1	3.5	2	XP_021971720.1/0.0e+00/probable LRR receptor-like serine/threonine-protein kinase At3g47570 [Helianthus annuus] >OTG20804.1 putative protein kinase-like domain-containing protein [Helianthus annuus]	NA
miR845	CsG_LG9.g03798.1	3	2	OAP01909.1/9.1e-158/hypothetical protein AXX17_AT3G36000 [Arabidopsis thaliana]	NA
novel_mir204	CsG_LG9.g04623.1	3	1.5	OTG28738.1/0.0e+00/putative zinc finger, CCHC-type [Helianthus annuus]	NA
miR3623-5p	CsG_LG9.g04852.1	3.5	2	XP_022031879.1/2.4e-305/TMV resistance protein N-like [Helianthus annuus]	NA
novel_mir204	CsG_LG9.g05258.1	3	1.5	OTG28738.1/0.0e+00/putative zinc finger, CCHC-type [Helianthus annuus]	NA
novel_mir204	CsG_LG9.g05294.1	3	1.5	OTG28738.1/0.0e+00/putative zinc finger, CCHC-type [Helianthus annuus]	NA
novel_mir184	CsG_LG9.g05632.i1	3.5	2	OTF88176.1/0.0e+00/putative glycosyl transferase, family 20 [Helianthus annuus]	NA
novel_mir308	CsG_LG9.g06057.1	0.5	0.2	CAN81645.1/1.3e-46/hypothetical protein VITISV_010797 [Vitis vinifera]	molecular_function:GO:0004252//serine-type endopeptidase activity;
miR2673a	CsG_LG9.g06618.1	3	2	OTG19413.1/6.0e-42/putative G protein-coupled receptor, rhodopsin-like protein [Helianthus annuus]	NA
miR5658	CsG_LG9.g06635.1	2	1	CDY60351.1/2.1e-30/BnaCnng36050D [Brassica napus]	NA
miR2673a	CsG_LG9.g06649.1	3.5	2.5	XP_020395843.1/5.1e-25/uncharacterized protein DDB_G0271670, partial [Zea mays]	NA
novel_mir313	CsG_LG9.g06699.1	3	2	NA	NA
miR5658	CsG_LG9.g06798.1	2	1	XP_020395843.1/1.4e-24/uncharacterized protein DDB_G0271670, partial [Zea mays]	NA
novel_mir204	CsG_LG9.g07395.1	3	1.5	ABW81017.1/1.0e-163/gag-pol polymerase, partial [Arabidopsis lyrata subsp. lyrata]	NA
miR171f_1	CsG_LG9.g07664.1	3	2	XP_021999657.1/8.9e-129/transcription factor MYB106-like [Helianthus annuus] >OTG05899.1 putative homeodomain-like protein [Helianthus annuus]	molecular_function:GO:0003677//DNA binding;
novel_mir204	CsG_LG9.g07690.1	3	1.5	OTG28738.1/0.0e+00/putative zinc finger, CCHC-type [Helianthus annuus]	NA
miR5658	CsG_LG9.g07713.i1	3.5	1.5	XP_021998624.1/4.5e-102/transcription factor MYB105-like [Helianthus annuus]	NA
miR5658	CsG_LG9.g07890.i1	1	0.5	XP_021998734.1/1.5e-308/probable inactive purple acid phosphatase 2 [Helianthus annuus] >OTG05988.1 putative purple acid phosphatases superfamily protein [Helianthus annuus]	cellular_component:GO:0016021//integral component of membrane;molecular_function:GO:0046872//metal ion binding;GO:0003993//acid phosphatase activity;
miR5658	CsG_LG9.g07891.i1	2	1	XP_021998734.1/2.3e-309/probable inactive purple acid phosphatase 2 [Helianthus annuus] >OTG05988.1 putative purple acid phosphatases superfamily protein [Helianthus annuus]	cellular_component:GO:0016021//integral component of membrane;molecular_function:GO:0046872//metal ion binding;GO:0003993//acid phosphatase activity;
novel_mir204	CsG_LG9.g08030.1	3	1.5	OTG28738.1/4.3e-228/putative zinc finger, CCHC-type [Helianthus annuus]	NA
novel_mir204	CsG_LG9.g10248.1	3.5	1.8	CAN72171.1/3.4e-142/hypothetical protein VITISV_036207 [Vitis vinifera]	NA
miR2673a	CsG_LG9.g10700.1	3	2	KVH94433.1/8.2e-154/Concanavalin A-like lectin/glucanase, subgroup [Cynara cardunculus var. scolymus]	NA
miR171b-3p	CsG_LG9.g11240.i1	3.5	2	XP_022034085.1/9.1e-243/heat shock cognate 70 kDa protein-like [Helianthus annuus] >XP_022034086.1 heat shock cognate 70 kDa protein-like [Helianthus annuus] >XP_022034087.1 heat shock cognate 70 kDa protein-like [Helianthus annuus] >OTG27664.1 putative heat shock protein 70 family, peptide-binding domain protein [Helianthus annuus]	NA
miR171b-3p	CsG_LG9.g11253.1	3.5	2	XP_022034085.1/2.6e-190/heat shock cognate 70 kDa protein-like [Helianthus annuus] >XP_022034086.1 heat shock cognate 70 kDa protein-like [Helianthus annuus] >XP_022034087.1 heat shock cognate 70 kDa protein-like [Helianthus annuus] >OTG27664.1 putative heat shock protein 70 family, peptide-binding domain protein [Helianthus annuus]	NA
miR2673a	CsG_LG9.g11517.1	2	1	KVH94387.1/5.9e-221/Leucine-rich repeat, ribonuclease inhibitor subtype [Cynara cardunculus var. scolymus]	NA
miR159a_1	CsG_LG9.g12099.1	3.5	2	XP_022039012.1/8.1e-145/serine/threonine-protein kinase HT1-like [Helianthus annuus] >OTG26052.1 putative serine/threonine-protein kinase, SIK1/2 [Helianthus annuus]	molecular_function:GO:0005524//ATP binding;GO:0004672//protein kinase activity;
novel_mir204	CsG_LG9.g12373.1	3.5	2	CAN66626.1/4.7e-135/hypothetical protein VITISV_001861 [Vitis vinifera]	NA
novel_mir160	CsG_LG9.g12388.1	2.5	1.5	XP_021987430.1/3.3e-234/calcium-transporting ATPase 12, plasma membrane-type-like [Helianthus annuus]	NA
novel_mir109	CsG_LG9.g14205.1	2	1.5	KVH98720.1/3.2e-45/hypothetical protein Ccrd_023053 [Cynara cardunculus var. scolymus]	NA
miR396a_1	CsG_LG9.g16485.1	3.5	2.2	XP_021978090.1/6.8e-275/formin-like protein 1 [Helianthus annuus] >OTG19208.1 putative formin, FH2 domain-containing protein [Helianthus annuus]	cellular_component:GO:0016021//integral component of membrane;
miR396b-5p	CsG_LG9.g16485.1	3	2.5	XP_021978090.1/6.8e-275/formin-like protein 1 [Helianthus annuus] >OTG19208.1 putative formin, FH2 domain-containing protein [Helianthus annuus]	cellular_component:GO:0016021//integral component of membrane;
miR397-5p_1	CsG_LG9.g17957.i1	1.5	0.8	XP_021977857.1/0.0e+00/laccase-3-like [Helianthus annuus] >OTG18962.1 putative laccase 3 [Helianthus annuus]	NA
miR397a_3	CsG_LG9.g17957.i1	3	1.8	XP_021977857.1/0.0e+00/laccase-3-like [Helianthus annuus] >OTG18962.1 putative laccase 3 [Helianthus annuus]	NA
miR397a_6	CsG_LG9.g17957.i1	2.5	1	XP_021977857.1/0.0e+00/laccase-3-like [Helianthus annuus] >OTG18962.1 putative laccase 3 [Helianthus annuus]	NA
miR397-5p_1	CsG_LG9.g18007.1	1.5	0.8	XP_021977857.1/2.6e-174/laccase-3-like [Helianthus annuus] >OTG18962.1 putative laccase 3 [Helianthus annuus]	NA
miR397a_3	CsG_LG9.g18007.1	3	1.8	XP_021977857.1/2.6e-174/laccase-3-like [Helianthus annuus] >OTG18962.1 putative laccase 3 [Helianthus annuus]	NA
miR397a_6	CsG_LG9.g18007.1	2.5	1	XP_021977857.1/2.6e-174/laccase-3-like [Helianthus annuus] >OTG18962.1 putative laccase 3 [Helianthus annuus]	NA
miR2673a	CsG_LG9.g18352.1	3.5	2.5	KVH94117.1/6.6e-141/hypothetical protein Ccrd_003853 [Cynara cardunculus var. scolymus]	molecular_function:GO:0046872//metal ion binding;GO:0004722//protein serine/threonine phosphatase activity;
miR160a-5p	CsG_LG9.g18616.i1	3	2	XP_021981621.1/2.7e-229/auxin response factor 18-like [Helianthus annuus] >XP_021981622.1 auxin response factor 18-like [Helianthus annuus] >XP_021981623.1 auxin response factor 18-like [Helianthus annuus] >XP_021981624.1 auxin response factor 18-like [Helianthus annuus] >OTG14257.1 putative auxin response factor, DNA-binding pseudobarrel domain protein [Helianthus annuus]	NA
miR160b_1	CsG_LG9.g18616.i1	2	1.5	XP_021981621.1/2.7e-229/auxin response factor 18-like [Helianthus annuus] >XP_021981622.1 auxin response factor 18-like [Helianthus annuus] >XP_021981623.1 auxin response factor 18-like [Helianthus annuus] >XP_021981624.1 auxin response factor 18-like [Helianthus annuus] >OTG14257.1 putative auxin response factor, DNA-binding pseudobarrel domain protein [Helianthus annuus]	NA
miR160c-5p	CsG_LG9.g18616.i1	1	1	XP_021981621.1/2.7e-229/auxin response factor 18-like [Helianthus annuus] >XP_021981622.1 auxin response factor 18-like [Helianthus annuus] >XP_021981623.1 auxin response factor 18-like [Helianthus annuus] >XP_021981624.1 auxin response factor 18-like [Helianthus annuus] >OTG14257.1 putative auxin response factor, DNA-binding pseudobarrel domain protein [Helianthus annuus]	NA
miR160g_2	CsG_LG9.g18616.i1	2	1	XP_021981621.1/2.7e-229/auxin response factor 18-like [Helianthus annuus] >XP_021981622.1 auxin response factor 18-like [Helianthus annuus] >XP_021981623.1 auxin response factor 18-like [Helianthus annuus] >XP_021981624.1 auxin response factor 18-like [Helianthus annuus] >OTG14257.1 putative auxin response factor, DNA-binding pseudobarrel domain protein [Helianthus annuus]	NA
miR845	CsG_LG9.g19775.1	3.5	2.2	OTG30017.1/1.0e-62/putative zinc finger, CCHC-type [Helianthus annuus]	NA
miR172a_2	CsG_LG9.g20004.i1	2	1	KVH94570.1/8.3e-189/AP2/ERF domain-containing protein [Cynara cardunculus var. scolymus]	NA
miR172a_3	CsG_LG9.g20004.i1	3	1	KVH94570.1/8.3e-189/AP2/ERF domain-containing protein [Cynara cardunculus var. scolymus]	NA
miR172a_4	CsG_LG9.g20004.i1	1	0.5	KVH94570.1/8.3e-189/AP2/ERF domain-containing protein [Cynara cardunculus var. scolymus]	NA
miR172c-3p	CsG_LG9.g20004.i1	1	0.5	KVH94570.1/8.3e-189/AP2/ERF domain-containing protein [Cynara cardunculus var. scolymus]	NA
miR172c_2	CsG_LG9.g20004.i1	2	1	KVH94570.1/8.3e-189/AP2/ERF domain-containing protein [Cynara cardunculus var. scolymus]	NA
miR172d_1	CsG_LG9.g20004.i1	2	0.5	KVH94570.1/8.3e-189/AP2/ERF domain-containing protein [Cynara cardunculus var. scolymus]	NA
miR172d_2	CsG_LG9.g20004.i1	3	1	KVH94570.1/8.3e-189/AP2/ERF domain-containing protein [Cynara cardunculus var. scolymus]	NA
miR172e-3p_1	CsG_LG9.g20004.i1	3	1	KVH94570.1/8.3e-189/AP2/ERF domain-containing protein [Cynara cardunculus var. scolymus]	NA
miR397a_3	CsG_LG9.g22869.1	3.5	2	KVH94647.1/4.7e-301/Cupredoxin [Cynara cardunculus var. scolymus]	NA
miR397a_3	CsG_LG9.g22879.1	3.5	2	KVH94647.1/3.9e-300/Cupredoxin [Cynara cardunculus var. scolymus]	NA
novel_mir216	CsG_LG9.g23597.i1	3.5	2	XP_021978573.1/1.6e-143/mitochondrial uncoupling protein 2-like [Helianthus annuus] >OTG19707.1 putative carrier protein [Helianthus annuus]	NA
miR397-5p_1	CsG_LG9.g23916.1	3	1.5	XP_021978603.1/4.7e-292/laccase-4-like [Helianthus annuus] >OTG19726.1 putative laccase-16 [Helianthus annuus]	NA
miR397a_3	CsG_LG9.g23916.1	2.5	1.5	XP_021978603.1/4.7e-292/laccase-4-like [Helianthus annuus] >OTG19726.1 putative laccase-16 [Helianthus annuus]	NA
miR397b	CsG_LG9.g23916.1	3.5	2	XP_021978603.1/4.7e-292/laccase-4-like [Helianthus annuus] >OTG19726.1 putative laccase-16 [Helianthus annuus]	NA
miR156	CsG_LG9.g24441.1	2	1.5	XP_021988549.1/9.1e-137/squamosa promoter-binding-like protein 9 [Helianthus annuus] >XP_021988550.1 squamosa promoter-binding-like protein 9 [Helianthus annuus] >OTG11159.1 putative squamosa promoter-binding-like protein [Helianthus annuus]	NA
miR156_2	CsG_LG9.g24441.1	2	1	XP_021988549.1/9.1e-137/squamosa promoter-binding-like protein 9 [Helianthus annuus] >XP_021988550.1 squamosa promoter-binding-like protein 9 [Helianthus annuus] >OTG11159.1 putative squamosa promoter-binding-like protein [Helianthus annuus]	NA
miR156a	CsG_LG9.g24441.1	1	1	XP_021988549.1/9.1e-137/squamosa promoter-binding-like protein 9 [Helianthus annuus] >XP_021988550.1 squamosa promoter-binding-like protein 9 [Helianthus annuus] >OTG11159.1 putative squamosa promoter-binding-like protein [Helianthus annuus]	NA
miR156a-5p	CsG_LG9.g24441.1	1	1	XP_021988549.1/9.1e-137/squamosa promoter-binding-like protein 9 [Helianthus annuus] >XP_021988550.1 squamosa promoter-binding-like protein 9 [Helianthus annuus] >OTG11159.1 putative squamosa promoter-binding-like protein [Helianthus annuus]	NA
miR156b_2	CsG_LG9.g24441.1	1.5	1.2	XP_021988549.1/9.1e-137/squamosa promoter-binding-like protein 9 [Helianthus annuus] >XP_021988550.1 squamosa promoter-binding-like protein 9 [Helianthus annuus] >OTG11159.1 putative squamosa promoter-binding-like protein [Helianthus annuus]	NA
miR156c	CsG_LG9.g24441.1	0	0	XP_021988549.1/9.1e-137/squamosa promoter-binding-like protein 9 [Helianthus annuus] >XP_021988550.1 squamosa promoter-binding-like protein 9 [Helianthus annuus] >OTG11159.1 putative squamosa promoter-binding-like protein [Helianthus annuus]	NA
miR156f-5p	CsG_LG9.g24441.1	2	1.5	XP_021988549.1/9.1e-137/squamosa promoter-binding-like protein 9 [Helianthus annuus] >XP_021988550.1 squamosa promoter-binding-like protein 9 [Helianthus annuus] >OTG11159.1 putative squamosa promoter-binding-like protein [Helianthus annuus]	NA
miR156g_1	CsG_LG9.g24441.1	2.5	1.2	XP_021988549.1/9.1e-137/squamosa promoter-binding-like protein 9 [Helianthus annuus] >XP_021988550.1 squamosa promoter-binding-like protein 9 [Helianthus annuus] >OTG11159.1 putative squamosa promoter-binding-like protein [Helianthus annuus]	NA
miR156h	CsG_LG9.g24441.1	0.5	0.2	XP_021988549.1/9.1e-137/squamosa promoter-binding-like protein 9 [Helianthus annuus] >XP_021988550.1 squamosa promoter-binding-like protein 9 [Helianthus annuus] >OTG11159.1 putative squamosa promoter-binding-like protein [Helianthus annuus]	NA
miR156j_1	CsG_LG9.g24441.1	2	1.5	XP_021988549.1/9.1e-137/squamosa promoter-binding-like protein 9 [Helianthus annuus] >XP_021988550.1 squamosa promoter-binding-like protein 9 [Helianthus annuus] >OTG11159.1 putative squamosa promoter-binding-like protein [Helianthus annuus]	NA
miR156k_2	CsG_LG9.g24441.1	1	1	XP_021988549.1/9.1e-137/squamosa promoter-binding-like protein 9 [Helianthus annuus] >XP_021988550.1 squamosa promoter-binding-like protein 9 [Helianthus annuus] >OTG11159.1 putative squamosa promoter-binding-like protein [Helianthus annuus]	NA
miR157a-5p	CsG_LG9.g24441.1	2	1	XP_021988549.1/9.1e-137/squamosa promoter-binding-like protein 9 [Helianthus annuus] >XP_021988550.1 squamosa promoter-binding-like protein 9 [Helianthus annuus] >OTG11159.1 putative squamosa promoter-binding-like protein [Helianthus annuus]	NA
miR157d	CsG_LG9.g24441.1	2	1	XP_021988549.1/9.1e-137/squamosa promoter-binding-like protein 9 [Helianthus annuus] >XP_021988550.1 squamosa promoter-binding-like protein 9 [Helianthus annuus] >OTG11159.1 putative squamosa promoter-binding-like protein [Helianthus annuus]	NA
miR845c	CsG_LG9.g24587.1	3.5	2	NA	NA
miR845d	CsG_LG9.g24587.1	2.5	1.5	NA	NA
miR172a_2	CsG_LG9.g24717.i1	3	2	XP_021988382.1/9.4e-126/transcription factor bHLH130-like [Helianthus annuus] >OTG10974.1 putative basic helix-loop-helix (bHLH) DNA-binding superfamily protein [Helianthus annuus]	biological_process:GO:0006366//transcription from RNA polymerase II promoter;cellular_component:GO:0005634//nucleus;molecular_function:GO:0001228//transcriptional activator activity, RNA polymerase II transcription regulatory region sequence-specific DNA binding;GO:0001046//core promoter sequence-specific DNA binding;GO:0046983//protein dimerization activity;
miR172c-3p	CsG_LG9.g24717.i1	3	2	XP_021988382.1/9.4e-126/transcription factor bHLH130-like [Helianthus annuus] >OTG10974.1 putative basic helix-loop-helix (bHLH) DNA-binding superfamily protein [Helianthus annuus]	biological_process:GO:0006366//transcription from RNA polymerase II promoter;cellular_component:GO:0005634//nucleus;molecular_function:GO:0001228//transcriptional activator activity, RNA polymerase II transcription regulatory region sequence-specific DNA binding;GO:0001046//core promoter sequence-specific DNA binding;GO:0046983//protein dimerization activity;
miR172c_2	CsG_LG9.g24717.i1	3.5	2.2	XP_021988382.1/9.4e-126/transcription factor bHLH130-like [Helianthus annuus] >OTG10974.1 putative basic helix-loop-helix (bHLH) DNA-binding superfamily protein [Helianthus annuus]	biological_process:GO:0006366//transcription from RNA polymerase II promoter;cellular_component:GO:0005634//nucleus;molecular_function:GO:0001228//transcriptional activator activity, RNA polymerase II transcription regulatory region sequence-specific DNA binding;GO:0001046//core promoter sequence-specific DNA binding;GO:0046983//protein dimerization activity;
miR5658	CsG_LG9.g27202.1	2	1	XP_022008556.1/1.3e-191/protein STICHEL-like 4 [Helianthus annuus]	NA
miR2673a	CsG_LG9.g30306.1	3.5	2.5	XP_022018179.1/1.0e-83/uncharacterized protein LOC110918106 [Helianthus annuus] >OTG34231.1 putative DNA-binding domain-containing protein [Helianthus annuus]	cellular_component:GO:0005634//nucleus;molecular_function:GO:0003677//DNA binding;
miR2673a	CsG_LG9.g31124.1	3.5	2	XP_022035018.1/0.0e+00/uncharacterized ATP-dependent helicase C29A10.10c-like [Helianthus annuus] >OTG28596.1 putative P-loop containing nucleoside triphosphate hydrolases superfamily protein [Helianthus annuus]	NA
miR8626	CsG_LG9.g31531.1	3.5	2	KYP47407.1/8.3e-230/Retrovirus-related Pol polyprotein from transposon TNT 1-94 [Cajanus cajan]	NA
novel_mir92	CsG_LG9.g33852.1	3	2.2	XP_022023630.1/8.1e-14/uncharacterized protein LOC110923883 [Helianthus annuus]	NA
miR408-3p_2	CsG_LG9.g34165.1	3.5	2.2	XP_016676698.1/2.6e-42/PREDICTED: basic blue protein-like [Gossypium hirsutum]	molecular_function:GO:0009055//electron transfer activity;
miR408d	CsG_LG9.g34165.1	2.5	2.2	XP_016676698.1/2.6e-42/PREDICTED: basic blue protein-like [Gossypium hirsutum]	molecular_function:GO:0009055//electron transfer activity;
miR2673a	CsG_LG9.g38112.1	3	2	NA	NA
miR393a_3	CsG_LG9.g39124.1	3	1.5	CBI23303.3/4.9e-241/unnamed protein product, partial [Vitis vinifera]	NA
novel_mir6	CsG_LG9.g39710.1	3	1.5	KVH87633.1/0.0e+00/Helicase, C-terminal [Cynara cardunculus var. scolymus]	NA
miR2673a	CsG_LG9.g39887.1	3	1.5	XP_022015358.1/4.0e-297/splicing factor 3B subunit 2-like [Helianthus annuus]	cellular_component:GO:0005634//nucleus;
miR399f-5p	CsG_LG9.g40089.1	3	1.2	NA	NA
novel_mir204	CsG_LG9.g40815.1	3	1.5	ABW81017.1/0.0e+00/gag-pol polymerase, partial [Arabidopsis lyrata subsp. lyrata]	NA
miR3623-5p	CsG_LG9.g42217.1	3.5	2	XP_021981046.1/0.0e+00/TMV resistance protein N-like isoform X1 [Helianthus annuus]	NA
miR2673a	CsG_LG9.g42369.i1	2	1	XP_022000549.1/7.3e-157/protein trichome birefringence-like 38 [Helianthus annuus] >OTG01013.1 putative TRICHOME BIREFRINGENCE-LIKE 37 [Helianthus annuus]	NA
novel_mir92	CsG_LG9.g43771.1	3	1.5	XP_017228003.1/1.6e-47/PREDICTED: uncharacterized protein LOC108203536 [Daucus carota subsp. sativus]	NA
miR159a_1	CsG_LG9.g44834.1	3.5	1.8	XP_022016483.1/6.9e-140/transcription factor DUO1 [Helianthus annuus] >OTF92292.1 putative myb-like HTH transcriptional regulator family protein [Helianthus annuus]	biological_process:GO:0030154//cell differentiation;GO:0055047//generative cell mitosis;GO:0048235//pollen sperm cell differentiation;GO:0045893//positive regulation of transcription, DNA-templated;GO:0006357//regulation of transcription from RNA polymerase II promoter;GO:0044839//cell cycle G2/M phase transition;cellular_component:GO:0005634//nucleus;GO:0048555//generative cell nucleus;molecular…
miR3623-5p	CsG_LG9.g46763.1	3.5	2	XP_022031879.1/5.7e-300/TMV resistance protein N-like [Helianthus annuus]	NA
miR5658	CsG_LG9.g47242.i1	1.5	1.5	KVH97167.1/6.5e-257/Pentatricopeptide repeat-containing protein [Cynara cardunculus var. scolymus]	NA
miR5658	CsG_LG9.g47254.1	3	1.5	XP_022016057.1/6.0e-105/cyclin-U4-1-like [Helianthus annuus]	NA
miR3623-5p	CsG_LG9.g48481.1	0.5	0.5	XP_021979178.1/3.3e-144/TMV resistance protein N-like [Helianthus annuus]	NA
miR3623-5p	CsG_LG9.g48501.1	3	1.5	XP_022031879.1/1.6e-284/TMV resistance protein N-like [Helianthus annuus]	NA
miR3623-5p	CsG_LG9.g49285.1	3	1.5	XP_022033829.1/0.0e+00/TMV resistance protein N-like [Helianthus annuus]	NA
novel_mir92	CsG_LG9.g49304.1	3	2.2	KYP78729.1/7.2e-64/Retrovirus-related Pol polyprotein from transposon TNT 1-94 [Cajanus cajan]	NA
novel_mir204	CsG_LG9.g51102.1	3	1.5	OTG28738.1/0.0e+00/putative zinc finger, CCHC-type [Helianthus annuus]	NA
miR2673a	CsG_LG9.g52368.i1	3	1.5	ALF46692.1/2.3e-158/NF-Y protein, partial [Chrysanthemum x morifolium]	NA
novel_mir204	CsG_LG9.g53170.1	3	1.5	OTG28738.1/0.0e+00/putative zinc finger, CCHC-type [Helianthus annuus]	NA
miR319_1	CsG_LG9.g53441.1	2.5	2.5	KVH97387.1/4.1e-140/CYC/TB1, R domain-containing protein [Cynara cardunculus var. scolymus]	NA
miR319c_1	CsG_LG9.g53441.1	2.5	2.5	KVH97387.1/4.1e-140/CYC/TB1, R domain-containing protein [Cynara cardunculus var. scolymus]	NA
novel_mir92	CsG_LG9.g56544.1	3	1.5	XP_022027026.1/5.3e-65/uncharacterized protein LOC110928169 [Helianthus annuus]	NA
novel_mir204	CsG_LG9.g58944.1	3	1.5	OTG28738.1/0.0e+00/putative zinc finger, CCHC-type [Helianthus annuus]	NA
novel_mir204	CsG_LG9.g59838.1	3	1.5	OTG28738.1/3.1e-139/putative zinc finger, CCHC-type [Helianthus annuus]	NA
miR393a	CsG_LG9.g60188.i1	2	1.5	XP_021987576.1/5.9e-296/protein TRANSPORT INHIBITOR RESPONSE 1-like [Helianthus annuus] >XP_021987577.1 protein TRANSPORT INHIBITOR RESPONSE 1-like [Helianthus annuus] >OTG10094.1 putative transport inhibitor response 1-like protein [Helianthus annuus]	NA
miR393a-5p	CsG_LG9.g60188.i1	3	2	XP_021987576.1/5.9e-296/protein TRANSPORT INHIBITOR RESPONSE 1-like [Helianthus annuus] >XP_021987577.1 protein TRANSPORT INHIBITOR RESPONSE 1-like [Helianthus annuus] >OTG10094.1 putative transport inhibitor response 1-like protein [Helianthus annuus]	NA
miR393a_1	CsG_LG9.g60188.i1	2	1	XP_021987576.1/5.9e-296/protein TRANSPORT INHIBITOR RESPONSE 1-like [Helianthus annuus] >XP_021987577.1 protein TRANSPORT INHIBITOR RESPONSE 1-like [Helianthus annuus] >OTG10094.1 putative transport inhibitor response 1-like protein [Helianthus annuus]	NA
miR393a_3	CsG_LG9.g60188.i1	2	1	XP_021987576.1/5.9e-296/protein TRANSPORT INHIBITOR RESPONSE 1-like [Helianthus annuus] >XP_021987577.1 protein TRANSPORT INHIBITOR RESPONSE 1-like [Helianthus annuus] >OTG10094.1 putative transport inhibitor response 1-like protein [Helianthus annuus]	NA
novel_mir204	CsG_LG9.g60396.1	3	1.5	OTG28738.1/1.2e-222/putative zinc finger, CCHC-type [Helianthus annuus]	NA
novel_mir204	CsG_LG9.g60410.1	3	1.5	OTG28738.1/0.0e+00/putative zinc finger, CCHC-type [Helianthus annuus]	NA
miR6300	CsG_LG9.g61127.1	2.5	2	XP_022010516.1/9.4e-245/beta-glucosidase 11-like isoform X2 [Helianthus annuus] >OTF93840.1 putative glycoside hydrolase family 1 [Helianthus annuus]	NA
novel_mir270	CsG_LG9.g62345.1	3.5	2.2	XP_022002666.1/4.2e-160/3-hydroxyisobutyryl-CoA hydrolase-like protein 1, mitochondrial [Helianthus annuus] >OTG03321.1 putative ATP-dependent caseinolytic (Clp) protease/crotonase family protein [Helianthus annuus]	NA
miR845	CsG_LG9.g63448.1	0.5	0.2	NA	NA
miR845d	CsG_LG9.g63448.1	3.5	1.8	NA	NA
miR858a	CsG_LG9.g63595.i1	3	1.8	AKP06187.1/2.2e-170/MYB3 [Chrysanthemum x morifolium]	NA
novel_mir118	CsG_LG9.g64152.i1	3	2	XP_022010391.1/0.0e+00/paladin isoform X2 [Helianthus annuus] >OTF93733.1 hypothetical protein HannXRQ_Chr15g0464511 [Helianthus annuus]	NA
miR2673a	CsG_LG9.g64903.1	3	1.5	OTG25184.1/8.8e-167/putative zinc finger, PHD-type [Helianthus annuus]	NA
novel_mir204	CsG_LG9.g64955.1	3	1.5	OTG28738.1/1.4e-165/putative zinc finger, CCHC-type [Helianthus annuus]	NA
novel_mir109	CsG_LG9.g65468.1	2	1.5	XP_009334129.1/4.2e-13/PREDICTED: uncharacterized protein LOC103926967 [Pyrus x bretschneideri] >XP_009334130.1 PREDICTED: uncharacterized protein LOC103926967 [Pyrus x bretschneideri]	NA
miR2673a	CsG_LG9.g66015.1	2.5	1.5	AAD50001.1/0.0e+00/Hypothetical protein [Arabidopsis thaliana]	NA
miR172a_2	CsG_LG9.g67567.1	3	2	XP_021987855.1/3.3e-287/leucine-rich repeat receptor protein kinase MSP1-like [Helianthus annuus] >OTG10377.1 putative receptor like protein 7 [Helianthus annuus]	NA
miR172a_3	CsG_LG9.g67567.1	3.5	2.2	XP_021987855.1/3.3e-287/leucine-rich repeat receptor protein kinase MSP1-like [Helianthus annuus] >OTG10377.1 putative receptor like protein 7 [Helianthus annuus]	NA
miR172c-3p	CsG_LG9.g67567.1	2	1.5	XP_021987855.1/3.3e-287/leucine-rich repeat receptor protein kinase MSP1-like [Helianthus annuus] >OTG10377.1 putative receptor like protein 7 [Helianthus annuus]	NA
miR172e-3p_1	CsG_LG9.g67567.1	3.5	2.2	XP_021987855.1/3.3e-287/leucine-rich repeat receptor protein kinase MSP1-like [Helianthus annuus] >OTG10377.1 putative receptor like protein 7 [Helianthus annuus]	NA
miR172c-3p	CsG_LG9.g67610.1	3.5	2	KVG91780.1/0.0e+00/Leucine-rich repeat-containing protein [Cynara cardunculus var. scolymus]	NA
novel_mir249	CsG_LG9.g67777.1	2.5	1.5	NA	NA
miR397-5p_1	CsG_LG9.g68408.1	3	1.5	XP_021970335.1/1.0e-289/laccase-4-like [Helianthus annuus] >OTG36381.1 putative laccase [Helianthus annuus]	biological_process:GO:0046274//lignin catabolic process;cellular_component:GO:0048046//apoplast;molecular_function:GO:0052716//hydroquinone:oxygen oxidoreductase activity;GO:0005507//copper ion binding;
miR397a_3	CsG_LG9.g68408.1	3	1.5	XP_021970335.1/1.0e-289/laccase-4-like [Helianthus annuus] >OTG36381.1 putative laccase [Helianthus annuus]	biological_process:GO:0046274//lignin catabolic process;cellular_component:GO:0048046//apoplast;molecular_function:GO:0052716//hydroquinone:oxygen oxidoreductase activity;GO:0005507//copper ion binding;
miR3623-5p	CsG_LG9.g68575.1	3.5	2	XP_021980997.1/2.5e-308/TMV resistance protein N-like [Helianthus annuus] >XP_021980998.1 TMV resistance protein N-like [Helianthus annuus] >XP_021980999.1 TMV resistance protein N-like [Helianthus annuus] >XP_021981000.1 TMV resistance protein N-like [Helianthus annuus]	NA
novel_mir204	CsG_LG9.g69140.1	3	1.5	OTG28738.1/2.0e-103/putative zinc finger, CCHC-type [Helianthus annuus]	NA
novel_mir204	CsG_LG9.g69374.1	3	1.5	ABW81017.1/4.4e-195/gag-pol polymerase, partial [Arabidopsis lyrata subsp. lyrata]	NA
miR172c-3p	CsG_LG9.g70210.1	3	2	XP_021987855.1/4.5e-266/leucine-rich repeat receptor protein kinase MSP1-like [Helianthus annuus] >OTG10377.1 putative receptor like protein 7 [Helianthus annuus]	NA
miR397-5p_1	CsG_LG9.g70284.1	3	1.5	XP_021988910.1/6.8e-273/laccase-7 [Helianthus annuus] >OTG11554.1 putative laccase 7 [Helianthus annuus]	NA
miR397-5p_1	CsG_LG9.g70296.1	3	1.5	KYP47407.1/3.0e-259/Retrovirus-related Pol polyprotein from transposon TNT 1-94 [Cajanus cajan]	NA
miR397-5p_1	CsG_LG9.g70304.1	3	1.5	XP_021988910.1/4.9e-271/laccase-7 [Helianthus annuus] >OTG11554.1 putative laccase 7 [Helianthus annuus]	NA
miR397-5p_1	CsG_LG9.g70305.1	2	1	XP_021988910.1/3.6e-290/laccase-7 [Helianthus annuus] >OTG11554.1 putative laccase 7 [Helianthus annuus]	NA
miR397a_6	CsG_LG9.g70305.1	3	1.5	XP_021988910.1/3.6e-290/laccase-7 [Helianthus annuus] >OTG11554.1 putative laccase 7 [Helianthus annuus]	NA
miR397-5p_1	CsG_LG9.g70307.1	3	1.5	XP_021988910.1/9.4e-258/laccase-7 [Helianthus annuus] >OTG11554.1 putative laccase 7 [Helianthus annuus]	NA
miR397-5p_1	CsG_LG9.g70324.1	3	1.5	XP_021988910.1/3.9e-276/laccase-7 [Helianthus annuus] >OTG11554.1 putative laccase 7 [Helianthus annuus]	NA
miR6111-5p	CsG_LG9.g70558.1	1	0.5	NA	NA
novel_mir9	CsG_LG9.g70563.1	3	1.5	KVH94873.1/2.2e-22/Armadillo-like helical [Cynara cardunculus var. scolymus]	NA
miR160a-5p_1	CsG_LG9.g70784.1	3.5	2.5	KVI11432.1/3.2e-248/Calcium-binding EF-hand [Cynara cardunculus var. scolymus]	molecular_function:GO:0005524//ATP binding;GO:0004672//protein kinase activity;GO:0005509//calcium ion binding;
miR845c	CsG_LG9.g70948.1	3.5	2.2	CAN71583.1/3.6e-13/hypothetical protein VITISV_043292 [Vitis vinifera]	NA
novel_mir216	CsG_LG9.g71685.1	3	1.8	OTG07182.1/5.9e-170/putative zinc finger, CCHC-type [Helianthus annuus]	NA
novel_mir9	CsG_LG9.g72141.1	3	1.5	OSX69866.1/2.5e-24/hypothetical protein BU14_1055s0001 [Porphyra umbilicalis]	NA
novel_mir204	CsG_LG9.g72254.1	3	1.5	OTG28738.1/8.0e-306/putative zinc finger, CCHC-type [Helianthus annuus]	NA
miR171b-3p	CsG_sc0389.g00003.1	3.5	2	XP_022034085.1/1.3e-241/heat shock cognate 70 kDa protein-like [Helianthus annuus] >XP_022034086.1 heat shock cognate 70 kDa protein-like [Helianthus annuus] >XP_022034087.1 heat shock cognate 70 kDa protein-like [Helianthus annuus] >OTG27664.1 putative heat shock protein 70 family, peptide-binding domain protein [Helianthus annuus]	NA
novel_mir204	CsG_sc1873.g00002.1	3	1.5	OTG28738.1/6.8e-293/putative zinc finger, CCHC-type [Helianthus annuus]	NA
miR171a-3p	CsG_sc2011.g00024.1	0	0	ALF46581.1/3.8e-240/GRAS protein, partial [Chrysanthemum x morifolium]	NA
miR171a_3	CsG_sc2011.g00024.1	1	0.5	ALF46581.1/3.8e-240/GRAS protein, partial [Chrysanthemum x morifolium]	NA
miR171b-3p	CsG_sc2011.g00024.1	3	1.5	ALF46581.1/3.8e-240/GRAS protein, partial [Chrysanthemum x morifolium]	NA
miR171b_2	CsG_sc2011.g00024.1	1	0.5	ALF46581.1/3.8e-240/GRAS protein, partial [Chrysanthemum x morifolium]	NA
miR171c_3	CsG_sc2011.g00024.1	1	0.5	ALF46581.1/3.8e-240/GRAS protein, partial [Chrysanthemum x morifolium]	NA
miR171d_1	CsG_sc2011.g00024.1	2	1	ALF46581.1/3.8e-240/GRAS protein, partial [Chrysanthemum x morifolium]	NA
miR171f_3	CsG_sc2011.g00024.1	2	1	ALF46581.1/3.8e-240/GRAS protein, partial [Chrysanthemum x morifolium]	NA
novel_mir249	LTCONS_00000097	2.5	1.5	NA	NA
novel_mir249	LTCONS_00000098	2.5	1.5	NA	NA
novel_mir249	LTCONS_00000146	3	1.5	NA	NA
novel_mir249	LTCONS_00000147	3	1.5	NA	NA
novel_mir249	LTCONS_00000153	3	1.5	NA	NA
novel_mir5	LTCONS_00000193	1	0.5	NA	NA
novel_mir5	LTCONS_00000194	1	0.5	NA	NA
miR5658	LTCONS_00000195	1.5	1	NA	NA
novel_mir5	LTCONS_00000195	1	0.5	NA	NA
miR5658	LTCONS_00000208	3.5	1.2	NA	NA
miR6111-5p	LTCONS_00000369	0	0	NA	NA
novel_mir6	LTCONS_00000369	1.5	1	NA	NA
miR6111-5p	LTCONS_00000370	0	0	NA	NA
novel_mir6	LTCONS_00000370	1.5	1	NA	NA
miR6111-5p	LTCONS_00000371	0	0	NA	NA
novel_mir6	LTCONS_00000371	0	0	NA	NA
novel_mir67	LTCONS_00000473	3.5	2	NA	NA
novel_mir9	LTCONS_00000788	3	2	NA	NA
miR5658	LTCONS_00001498	1	0.5	NA	NA
novel_mir120	LTCONS_00001579	3	2	NA	NA
miR845	LTCONS_00001668	2	1.5	NA	NA
miR845c	LTCONS_00001668	3	2	NA	NA
miR845d	LTCONS_00001668	2	1.5	NA	NA
miR5049c	LTCONS_00001778	3.5	2	NA	NA
novel_mir162	LTCONS_00001927	3.5	2.5	NA	NA
miR319b-5p_4	LTCONS_00002863	3.5	2.2	NA	NA
miR164b	LTCONS_00003154	3.5	2.2	NA	NA
miR164b	LTCONS_00003155	3.5	2.2	NA	NA
miR164b	LTCONS_00003156	3.5	2.2	NA	NA
miR164b	LTCONS_00003157	3.5	2.2	NA	NA
miR164b	LTCONS_00003158	3.5	2.2	NA	NA
miR845	LTCONS_00003756	1.5	1.2	NA	NA
miR845	LTCONS_00004230	3.5	2.5	NA	NA
miR845	LTCONS_00004275	2.5	1.8	NA	NA
miR845c	LTCONS_00004275	2	1.5	NA	NA
miR845d	LTCONS_00004275	3	2	NA	NA
miR319_1	LTCONS_00004492	3.5	2.5	NA	NA
miR319a	LTCONS_00004492	3	2.5	NA	NA
miR319b_1	LTCONS_00004492	3	2.5	NA	NA
miR319c_1	LTCONS_00004492	3.5	2.5	NA	NA
miR845d	LTCONS_00004869	2.5	1.8	NA	NA
miR156a-5p	LTCONS_00005215	3	2	NA	NA
miR156f-5p	LTCONS_00005215	3	2	NA	NA
miR5658	LTCONS_00005329	1	0.5	NA	NA
novel_mir34	LTCONS_00005337	3	1.8	NA	NA
novel_mir317	LTCONS_00006292	0	0	NA	NA
miR1128	LTCONS_00006481	3.5	2.5	NA	NA
miR1128_1	LTCONS_00006481	3	2	NA	NA
novel_mir38	LTCONS_00006569	1	1	NA	NA
novel_mir46	LTCONS_00007329	0.5	0.2	NA	NA
miR5658	LTCONS_00007732	2.5	1	NA	NA
miR5658	LTCONS_00007733	2.5	1	NA	NA
miR172c-3p	LTCONS_00007864	3.5	2.2	NA	NA
novel_mir9	LTCONS_00007943	3	1.5	NA	NA
miR845	LTCONS_00008219	2.5	1.2	NA	NA
miR845d	LTCONS_00008319	3	2	NA	NA
novel_mir249	LTCONS_00008415	3	2	NA	NA
novel_mir109	LTCONS_00008479	2	1.5	NA	NA
novel_mir109	LTCONS_00008480	2	1.5	NA	NA
novel_mir321	LTCONS_00008482	2	1.5	NA	NA
miR5049c	LTCONS_00008512	3.5	2	NA	NA
novel_mir249	LTCONS_00009047	3	1.5	NA	NA
novel_mir249	LTCONS_00009048	3	1.5	NA	NA
novel_mir249	LTCONS_00009049	3	1.5	NA	NA
miR6300	LTCONS_00009075	3.5	2	NA	NA
novel_mir249	LTCONS_00009103	3	1.5	NA	NA
novel_mir249	LTCONS_00009104	3	1.5	NA	NA
novel_mir249	LTCONS_00009118	3	1.5	NA	NA
miR5049c	LTCONS_00009925	3.5	2	NA	NA
miR1128_1	LTCONS_00010395	2	2.5	NA	NA
miR845c	LTCONS_00011107	3.5	1.8	NA	NA
novel_mir67	LTCONS_00011166	3	1.5	NA	NA
miR530a	LTCONS_00011363	3.5	1.8	NA	NA
miR164b	LTCONS_00012070	3	2	NA	NA
novel_mir25	LTCONS_00012312	1	1	NA	NA
novel_mir249	LTCONS_00012319	3	2	NA	NA
miR319_1	LTCONS_00012789	3.5	2	NA	NA
miR5658	LTCONS_00013722	1	0.5	NA	NA
novel_mir67	LTCONS_00013723	1	0.8	NA	NA
novel_mir67	LTCONS_00013724	1	0.8	NA	NA
miR5658	LTCONS_00013926	3.5	2.2	NA	NA
novel_mir6	LTCONS_00013935	3.5	2	NA	NA
miR845c	LTCONS_00014286	3	2	NA	NA
miR845	LTCONS_00014798	2.5	1.2	NA	NA
miR845c	LTCONS_00014798	2.5	1.2	NA	NA
miR845d	LTCONS_00014798	2.5	1.2	NA	NA
novel_mir88	LTCONS_00015092	2.5	1.8	NA	NA
novel_mir88	LTCONS_00015094	2.5	1.8	NA	NA
miR156b-3p	LTCONS_00015117	3.5	2.5	NA	NA
miR845	LTCONS_00015205	2.5	1.8	NA	NA
miR845c	LTCONS_00015205	2.5	1.8	NA	NA
miR5658	LTCONS_00015676	2	1	NA	NA
novel_mir254	LTCONS_00015821	2.5	1.5	NA	NA
miR172a_2	LTCONS_00015968	1.5	1	NA	NA
miR172a_3	LTCONS_00015968	1.5	1	NA	NA
miR172c-3p	LTCONS_00015968	1.5	1	NA	NA
miR172c_2	LTCONS_00015968	2.5	1.5	NA	NA
miR172d_1	LTCONS_00015968	3.5	2	NA	NA
miR172d_2	LTCONS_00015968	3	1.5	NA	NA
miR172e-3p_1	LTCONS_00015968	0.5	0.5	NA	NA
miR845	LTCONS_00017106	3.5	1.8	NA	NA
miR845c	LTCONS_00017106	3	1.5	NA	NA
miR5658	LTCONS_00017471	3	1.5	NA	NA
miR1128_1	LTCONS_00017560	3	1.5	NA	NA
miR845	LTCONS_00017773	3	1.5	NA	NA
miR845c	LTCONS_00017773	1.5	0.8	NA	NA
miR845d	LTCONS_00017773	2.5	1.2	NA	NA
miR5049c	LTCONS_00017815	3.5	2	NA	NA
miR5049c	LTCONS_00017816	3.5	2	NA	NA
miR5049c	LTCONS_00017817	3.5	2	NA	NA
miR5049c	LTCONS_00017818	3.5	2	NA	NA
miR5049c	LTCONS_00017819	3.5	2	NA	NA
miR5049c	LTCONS_00017820	3.5	2	NA	NA
miR5049c	LTCONS_00017821	3.5	2	NA	NA
novel_mir77	LTCONS_00017882	0	0	NA	NA
novel_mir268	LTCONS_00017884	0	0	NA	NA
miR8175	LTCONS_00018616	3	1.5	NA	NA
miR845c	LTCONS_00018712	3	1.8	NA	NA
miR845c	LTCONS_00018713	3	1.8	NA	NA
miR845c	LTCONS_00018714	3	1.8	NA	NA
miR845c	LTCONS_00018856	3.5	1.8	NA	NA
miR5138	LTCONS_00019248	2	1.5	NA	NA
novel_mir62	LTCONS_00020499	3	1.5	NA	NA
novel_mir311	LTCONS_00020663	0	0	NA	NA
miR845d	LTCONS_00020707	3.5	1.8	NA	NA
novel_mir114	LTCONS_00020772	1.5	0.8	NA	NA
miR5658	LTCONS_00020904	1	0.5	NA	NA
miR845	LTCONS_00021463	3.5	1.5	NA	NA
miR160	LTCONS_00022506	2	1	NA	NA
miR845	LTCONS_00023202	3.5	1.5	NA	NA
miR172a_2	LTCONS_00023853	3.5	2	NA	NA
miR172a_3	LTCONS_00023853	3.5	2	NA	NA
miR172c-3p	LTCONS_00023853	3.5	2	NA	NA
miR172e-3p_1	LTCONS_00023853	2.5	1.5	NA	NA
miR172a_2	LTCONS_00024249	3	1.5	NA	NA
miR172c-3p	LTCONS_00024249	3	1.5	NA	NA
miR172c_2	LTCONS_00024249	3	1.5	NA	NA
miR172e-3p_1	LTCONS_00024249	3	2	NA	NA
miR845	LTCONS_00024636	3.5	1.8	NA	NA
miR845c	LTCONS_00024636	1.5	0.8	NA	NA
miR845d	LTCONS_00024636	1	0.5	NA	NA
novel_mir75	LTCONS_00025078	0	0	NA	NA
novel_mir249	LTCONS_00025467	3.5	2.2	NA	NA
novel_mir249	LTCONS_00025477	3.5	2.2	NA	NA
novel_mir249	LTCONS_00025478	3.5	2.2	NA	NA
miR5658	LTCONS_00025533	3	1.5	NA	NA
miR5658	LTCONS_00025534	3	1.5	NA	NA
novel_mir249	LTCONS_00025594	3.5	1.2	NA	NA
novel_mir249	LTCONS_00025595	3.5	1.2	NA	NA
novel_mir249	LTCONS_00025596	3.5	1.2	NA	NA
novel_mir311	LTCONS_00025688	0	0	NA	NA
miR167a	LTCONS_00025930	3.5	2.2	NA	NA
miR167a-5p	LTCONS_00025930	3.5	2.2	NA	NA
miR167d_1	LTCONS_00025930	3.5	2.2	NA	NA
miR845c	LTCONS_00025930	3.5	1.8	NA	NA
miR5658	LTCONS_00026021	1	0.5	NA	NA
novel_mir92	LTCONS_00026983	3	2.2	NA	NA
miR845c	LTCONS_00026998	3.5	1.8	NA	NA
miR845d	LTCONS_00026998	2.5	1.2	NA	NA
novel_mir57	LTCONS_00027490	0	0	NA	NA
miR5138	LTCONS_00027571	1	0.5	NA	NA
miR5658	LTCONS_00028032	2	1	NA	NA
miR169j-3p_1	LTCONS_00028180	3	2.5	NA	NA
novel_mir93	LTCONS_00029206	3	1.5	NA	NA
novel_mir62	LTCONS_00029333	2	1	NA	NA
novel_mir68	LTCONS_00030037	0	0	NA	NA
novel_mir69	LTCONS_00030037	0	0	NA	NA
novel_mir70	LTCONS_00030037	0	0	NA	NA
novel_mir68	LTCONS_00030038	0	0	NA	NA
novel_mir69	LTCONS_00030038	0	0	NA	NA
novel_mir70	LTCONS_00030038	0	0	NA	NA
novel_mir68	LTCONS_00030039	0	0	NA	NA
novel_mir69	LTCONS_00030039	0	0	NA	NA
novel_mir70	LTCONS_00030039	0	0	NA	NA
novel_mir68	LTCONS_00030040	0	0	NA	NA
novel_mir69	LTCONS_00030040	0	0	NA	NA
novel_mir70	LTCONS_00030040	0	0	NA	NA
novel_mir68	LTCONS_00030041	0	0	NA	NA
novel_mir69	LTCONS_00030041	0	0	NA	NA
novel_mir70	LTCONS_00030041	0	0	NA	NA
novel_mir68	LTCONS_00030052	0	0	NA	NA
novel_mir69	LTCONS_00030052	0	0	NA	NA
novel_mir70	LTCONS_00030052	0	0	NA	NA
miR8626	LTCONS_00030359	3.5	1.8	NA	NA
novel_mir114	LTCONS_00030666	2.5	1.2	NA	NA
novel_mir114	LTCONS_00030667	2.5	1.2	NA	NA
novel_mir114	LTCONS_00030668	2.5	1.2	NA	NA
novel_mir114	LTCONS_00030669	2.5	1.2	NA	NA
novel_mir114	LTCONS_00030670	2.5	1.2	NA	NA
novel_mir114	LTCONS_00030671	2.5	1.2	NA	NA
novel_mir114	LTCONS_00030672	2.5	1.2	NA	NA
novel_mir114	LTCONS_00030673	2.5	1.2	NA	NA
novel_mir114	LTCONS_00030674	2.5	1.2	NA	NA
novel_mir114	LTCONS_00030675	2.5	1.2	NA	NA
miR5658	LTCONS_00030927	3	1.5	NA	NA
miR398	LTCONS_00031140	3.5	2.5	NA	NA
novel_mir67	LTCONS_00031268	3.5	2.2	NA	NA
novel_mir157	LTCONS_00031527	1.5	1.5	NA	NA
miR5658	LTCONS_00031558	3	1.5	NA	NA
novel_mir279	LTCONS_00031558	0	0	NA	NA
novel_mir144	LTCONS_00031653	3	2.5	NA	NA
novel_mir310	LTCONS_00031679	3.5	1.5	NA	NA
miR845	LTCONS_00032045	3.5	2.2	NA	NA
miR845c	LTCONS_00032045	1.5	1.2	NA	NA
miR845d	LTCONS_00032045	2.5	1.8	NA	NA
novel_mir63	LTCONS_00032295	3.5	2	NA	NA
miR1128	LTCONS_00032447	3	1.5	NA	NA
miR1128_1	LTCONS_00032447	2	1	NA	NA
novel_mir249	LTCONS_00032538	2.5	1.8	NA	NA
novel_mir77	LTCONS_00032677	0	0	NA	NA
novel_mir67	LTCONS_00033443	3.5	2.2	NA	NA
miR169a-5p	LTCONS_00033455	3	2	NA	NA
miR169b-5p	LTCONS_00033455	3.5	2.2	NA	NA
miR169d-5p_1	LTCONS_00033455	2.5	1.8	NA	NA
miR169e_2	LTCONS_00033455	3.5	2.2	NA	NA
miR169e_3	LTCONS_00033455	3.5	1.8	NA	NA
miR169f.1	LTCONS_00033455	2.5	1.8	NA	NA
miR169h_2	LTCONS_00033455	3	2	NA	NA
miR169k	LTCONS_00033455	3	2	NA	NA
miR169m	LTCONS_00033455	3	2	NA	NA
miR169o_2	LTCONS_00033455	3.5	2.2	NA	NA
miR169v_1	LTCONS_00033455	2	1.5	NA	NA
miR845c	LTCONS_00033542	3.5	1.8	NA	NA
miR845c	LTCONS_00033543	3.5	1.8	NA	NA
miR5138	LTCONS_00034072	2	1.5	NA	NA
miR845	LTCONS_00034078	2.5	1	NA	NA
miR845c	LTCONS_00034078	2	1	NA	NA
miR845d	LTCONS_00034078	3	1.5	NA	NA
miR5138	LTCONS_00035282	1	0.5	NA	NA
novel_mir109	LTCONS_00035606	3.5	1.8	NA	NA
miR8626	LTCONS_00036204	3.5	2.2	NA	NA
miR172a_2	LTCONS_00036284	3	2	NA	NA
miR172c-3p	LTCONS_00036284	2	1.5	NA	NA
miR172c_2	LTCONS_00036284	3.5	2	NA	NA
novel_mir249	LTCONS_00036389	2.5	1.2	NA	NA
novel_mir249	LTCONS_00036390	2.5	1.2	NA	NA
novel_mir249	LTCONS_00036391	2.5	1.2	NA	NA
novel_mir93	LTCONS_00036392	1	0.5	NA	NA
novel_mir93	LTCONS_00036394	2	1	NA	NA
miR5138	LTCONS_00036574	1	0.5	NA	NA
miR156_2	LTCONS_00036788	3.5	2	NA	NA
novel_mir157	LTCONS_00036898	3	2	NA	NA
novel_mir157	LTCONS_00036899	3	2	NA	NA
novel_mir157	LTCONS_00036900	3	2	NA	NA
novel_mir157	LTCONS_00036901	3	2	NA	NA
novel_mir157	LTCONS_00036902	3	2	NA	NA
novel_mir96	LTCONS_00036902	0	0	NA	NA
novel_mir157	LTCONS_00036903	3	2	NA	NA
novel_mir96	LTCONS_00036903	0	0	NA	NA
miR5138	LTCONS_00037852	3	1.5	NA	NA
miR5049c	LTCONS_00038339	2.5	1.5	NA	NA
novel_mir216	LTCONS_00039117	1.5	0.8	NA	NA
novel_mir216	LTCONS_00039120	1.5	0.8	NA	NA
miR845	LTCONS_00039198	2.5	1.8	NA	NA
miR845c	LTCONS_00039198	2	1.5	NA	NA
miR845d	LTCONS_00039198	3	2	NA	NA
miR5658	LTCONS_00039295	2	1	NA	NA
novel_mir67	LTCONS_00040326	3	1.5	NA	NA
novel_mir254	LTCONS_00040803	3.5	2	NA	NA
miR845	LTCONS_00040912	1.5	0.8	NA	NA
miR845c	LTCONS_00040912	2.5	1.2	NA	NA
miR845d	LTCONS_00040912	1.5	0.8	NA	NA
novel_mir85	LTCONS_00041220	0	0	NA	NA
novel_mir85	LTCONS_00041221	3	1.5	NA	NA
novel_mir86	LTCONS_00041504	0	0	NA	NA
novel_mir86	LTCONS_00041505	0	0	NA	NA
miR171b-3p	LTCONS_00042763	3.5	2	NA	NA
novel_mir95	LTCONS_00042783	0	0	NA	NA
novel_mir96	LTCONS_00042783	3.5	2	NA	NA
novel_mir95	LTCONS_00042784	0	0	NA	NA
miR6300	LTCONS_00043417	3.5	2	NA	NA
novel_mir249	LTCONS_00043836	2.5	1	NA	NA
miR399_1	LTCONS_00043941	3	2	NA	NA
miR399_1	LTCONS_00043944	3	2	NA	NA
novel_mir249	LTCONS_00044043	3.5	2	NA	NA
novel_mir144	LTCONS_00044116	3.5	2	NA	NA
miR5138	LTCONS_00044342	2	1.5	NA	NA
miR1128_1	LTCONS_00045002	3	1.5	NA	NA
miR5049c	LTCONS_00045003	3	1.5	NA	NA
novel_mir249	LTCONS_00045246	3.5	2.5	NA	NA
novel_mir249	LTCONS_00045247	3.5	2.5	NA	NA
novel_mir249	LTCONS_00045248	3.5	2.5	NA	NA
novel_mir249	LTCONS_00045253	2.5	1.5	NA	NA
novel_mir249	LTCONS_00045254	2.5	1.5	NA	NA
novel_mir249	LTCONS_00045255	2.5	1.5	NA	NA
novel_mir249	LTCONS_00045263	3.5	2	NA	NA
novel_mir249	LTCONS_00045264	3.5	2	NA	NA
miR5138	LTCONS_00045295	3.5	2	NA	NA
miR5138	LTCONS_00045310	3.5	2	NA	NA
miR845	LTCONS_00045336	3	2	NA	NA
miR845c	LTCONS_00045336	3	1.2	NA	NA
novel_mir249	LTCONS_00045361	3	1.8	NA	NA
novel_mir249	LTCONS_00045363	3.5	2	NA	NA
novel_mir249	LTCONS_00045956	2.5	1.5	NA	NA
novel_mir249	LTCONS_00045961	2.5	1.5	NA	NA
novel_mir249	LTCONS_00045962	2.5	1.5	NA	NA
miR395a_1	LTCONS_00046041	1	0	NA	NA
miR395a_3	LTCONS_00046041	1	0.5	NA	NA
miR395a_5	LTCONS_00046041	0	0	NA	NA
miR395b-3p	LTCONS_00046041	0	0	NA	NA
miR395b_3	LTCONS_00046041	0	0	NA	NA
miR395e-5p_3	LTCONS_00046041	3	1.5	NA	NA
miR395l	LTCONS_00046041	1	0.5	NA	NA
novel_mir67	LTCONS_00046141	3	1.5	NA	NA
novel_mir249	LTCONS_00046365	3	2	NA	NA
novel_mir115	LTCONS_00046432	2.5	1.2	NA	NA
novel_mir115	LTCONS_00046433	2.5	1.2	NA	NA
novel_mir115	LTCONS_00046434	2.5	1.2	NA	NA
miR845	LTCONS_00046667	3.5	2.2	NA	NA
miR1530	LTCONS_00046786	3	1.8	NA	NA
miR1530	LTCONS_00046787	3	1.8	NA	NA
novel_mir249	LTCONS_00047037	3.5	2.2	NA	NA
miR398	LTCONS_00047236	3	2	NA	NA
miR398b	LTCONS_00047236	3.5	2.5	NA	NA
miR156g_1	LTCONS_00048267	3.5	1.8	NA	NA
novel_mir120	LTCONS_00048876	2	1.5	NA	NA
miR845	LTCONS_00049001	2.5	1.2	NA	NA
miR845d	LTCONS_00049001	3.5	1.8	NA	NA
novel_mir67	LTCONS_00049201	3	1.5	NA	NA
miR845d	LTCONS_00049297	3.5	1.8	NA	NA
miR5658	LTCONS_00050698	2.5	1.2	NA	NA
miR5658	LTCONS_00051127	1	0.5	NA	NA
miR5658	LTCONS_00051129	1	0.5	NA	NA
miR5658	LTCONS_00051130	1	0.5	NA	NA
miR5658	LTCONS_00051131	1	0.5	NA	NA
miR5658	LTCONS_00051132	1	0.5	NA	NA
miR5658	LTCONS_00051133	1	0.5	NA	NA
miR5658	LTCONS_00051287	2	1	NA	NA
miR5658	LTCONS_00051800	1	0.5	NA	NA
miR5658	LTCONS_00051801	1	0.5	NA	NA
novel_mir134	LTCONS_00052120	1	0.5	NA	NA
novel_mir23	LTCONS_00052124	1	0.5	NA	NA
novel_mir114	LTCONS_00052250	1.5	0.8	NA	NA
novel_mir141	LTCONS_00052547	0	0	NA	NA
miR5523	LTCONS_00052847	0	0	NA	NA
novel_mir249	LTCONS_00052910	2.5	1.5	NA	NA
novel_mir249	LTCONS_00052912	2.5	1.5	NA	NA
miR845c	LTCONS_00053044	3.5	2	NA	NA
miR845d	LTCONS_00053044	2.5	1.5	NA	NA
miR2673a	LTCONS_00053473	1.5	1	NA	NA
miR845	LTCONS_00053987	2.5	1.8	NA	NA
miR845c	LTCONS_00053987	3.5	2.2	NA	NA
miR845	LTCONS_00054122	1.5	0.8	NA	NA
miR845c	LTCONS_00054122	1	0.5	NA	NA
miR845d	LTCONS_00054122	2	1	NA	NA
miR5658	LTCONS_00054556	2	1	NA	NA
miR5658	LTCONS_00054584	2.5	1.5	NA	NA
miR1530	LTCONS_00054773	3.5	2.2	NA	NA
miR5658	LTCONS_00054897	2	1	NA	NA
miR845d	LTCONS_00054968	3.5	1.8	NA	NA
miR845	LTCONS_00056545	1	0.5	NA	NA
miR845c	LTCONS_00056545	1	0.5	NA	NA
miR845d	LTCONS_00056545	2	1	NA	NA
miR5658	LTCONS_00056633	3	1.2	NA	NA
novel_mir79	LTCONS_00057081	3.5	1.8	NA	NA
novel_mir79	LTCONS_00057082	3.5	1.8	NA	NA
novel_mir79	LTCONS_00057087	2.5	1.2	NA	NA
novel_mir79	LTCONS_00057088	2.5	1.2	NA	NA
novel_mir92	LTCONS_00057105	3	1.8	NA	NA
novel_mir109	LTCONS_00057434	3	1.5	NA	NA
novel_mir109	LTCONS_00057435	3	1.5	NA	NA
miR845c	LTCONS_00057752	3.5	1.8	NA	NA
novel_mir125	LTCONS_00057933	0	0	NA	NA
novel_mir197	LTCONS_00057933	3.5	2	NA	NA
miR8626	LTCONS_00057974	3.5	2	NA	NA
miR156	LTCONS_00058173	2	1.5	NA	NA
miR156_2	LTCONS_00058173	2	1	NA	NA
miR156a	LTCONS_00058173	2	1.5	NA	NA
miR156a-5p	LTCONS_00058173	1	1	NA	NA
miR156b_2	LTCONS_00058173	2.5	1.8	NA	NA
miR156c	LTCONS_00058173	0	0	NA	NA
miR156f-5p	LTCONS_00058173	2	1.5	NA	NA
miR156g_1	LTCONS_00058173	3	1.5	NA	NA
miR156h	LTCONS_00058173	0.5	0.2	NA	NA
miR156j_1	LTCONS_00058173	2	1.5	NA	NA
miR156k_2	LTCONS_00058173	1	1	NA	NA
miR157a-5p	LTCONS_00058173	2	1	NA	NA
miR157d	LTCONS_00058173	2	1	NA	NA
novel_mir128	LTCONS_00059074	0	0	NA	NA
novel_mir132	LTCONS_00059105	3	1.5	NA	NA
miR845	LTCONS_00059669	3	2	NA	NA
miR845c	LTCONS_00059669	2.5	1.8	NA	NA
miR845d	LTCONS_00059669	3.5	2.2	NA	NA
novel_mir143	LTCONS_00060251	2	1	NA	NA
novel_mir93	LTCONS_00060411	3	1.5	NA	NA
miR2673a	LTCONS_00060721	2	1	NA	NA
miR5658	LTCONS_00061147	3	1	NA	NA
miR530_2	LTCONS_00061288	3.5	1.8	NA	NA
miR530a	LTCONS_00061288	3	1.5	NA	NA
miR530b_3	LTCONS_00061288	3	1.5	NA	NA
miR530b_4	LTCONS_00061288	3.5	1.8	NA	NA
novel_mir301	LTCONS_00061359	3	2	NA	NA
miR5138	LTCONS_00061767	3.5	2.5	NA	NA
miR5138	LTCONS_00061768	3.5	2.5	NA	NA
miR5138	LTCONS_00061844	3	1.5	NA	NA
novel_mir216	LTCONS_00062040	3	1.5	NA	NA
miR1128_1	LTCONS_00062211	3.5	1.8	NA	NA
miR5658	LTCONS_00062635	2	1	NA	NA
miR5658	LTCONS_00062940	3.5	2	NA	NA
miR2673a	LTCONS_00063410	3	1	NA	NA
miR171d_1	LTCONS_00063516	3.5	2	NA	NA
miR8175	LTCONS_00063809	3	1.5	NA	NA
miR845	LTCONS_00064734	3.5	2	NA	NA
miR845c	LTCONS_00064734	1.5	1	NA	NA
miR845d	LTCONS_00064734	2.5	1.5	NA	NA
novel_mir301	LTCONS_00065410	3	1.5	NA	NA
novel_mir301	LTCONS_00065412	3	1.5	NA	NA
novel_mir301	LTCONS_00065413	3	1.5	NA	NA
novel_mir301	LTCONS_00065414	3	1.5	NA	NA
novel_mir92	LTCONS_00065993	3	2.2	NA	NA
miR530_2	LTCONS_00066349	2.5	1.2	NA	NA
miR530a	LTCONS_00066349	3	1.5	NA	NA
miR530b_3	LTCONS_00066349	3.5	2	NA	NA
miR530b_4	LTCONS_00066349	3	1.5	NA	NA
novel_mir168	LTCONS_00066625	2.5	1.8	NA	NA
novel_mir168	LTCONS_00066626	2	1.5	NA	NA
novel_mir168	LTCONS_00066627	1	1	NA	NA
miR171f_1	LTCONS_00067001	3	2	NA	NA
miR171i_1	LTCONS_00067001	3	2	NA	NA
miR171f_1	LTCONS_00067002	3	2	NA	NA
miR171i_1	LTCONS_00067002	3	2	NA	NA
miR171f_1	LTCONS_00067003	3	2	NA	NA
miR171i_1	LTCONS_00067003	3	2	NA	NA
miR396a-3p_4	LTCONS_00067575	3.5	1.5	NA	NA
miR396a-5p	LTCONS_00067575	3	1.5	NA	NA
miR396b	LTCONS_00067575	3	1.5	NA	NA
miR396g-3p	LTCONS_00067575	0	0	NA	NA
miR396g-5p_1	LTCONS_00067575	0	0	NA	NA
miR396h	LTCONS_00067575	2.5	1.2	NA	NA
miR845	LTCONS_00068169	2.5	1	NA	NA
miR845c	LTCONS_00068169	3	1.5	NA	NA
miR845d	LTCONS_00068169	2	1	NA	NA
novel_mir175	LTCONS_00068622	0	0	NA	NA
miR396a-3p_4	LTCONS_00070263	3.5	1.8	NA	NA
miR396a-5p	LTCONS_00070263	3.5	1.8	NA	NA
miR396b	LTCONS_00070263	3.5	1.8	NA	NA
miR396g-3p	LTCONS_00070263	1.5	0.8	NA	NA
miR396h	LTCONS_00070263	3	1.5	NA	NA
miR845d	LTCONS_00070425	3	1.5	NA	NA
novel_mir270	LTCONS_00070823	3.5	2.2	NA	NA
miR1128	LTCONS_00070830	3.5	2.5	NA	NA
miR1128_1	LTCONS_00070830	2.5	2	NA	NA
miR5049c	LTCONS_00070830	3	1.5	NA	NA
novel_mir280	LTCONS_00071020	1	1	NA	NA
novel_mir189	LTCONS_00071559	0	0	NA	NA
novel_mir157	LTCONS_00071773	0	0	NA	NA
miR845c	LTCONS_00071957	3.5	1.8	NA	NA
novel_mir161	LTCONS_00072037	2	1	NA	NA
novel_mir162	LTCONS_00072037	3	1.5	NA	NA
novel_mir161	LTCONS_00072040	2	1	NA	NA
miR5658	LTCONS_00072237	3	1.5	NA	NA
miR845	LTCONS_00072274	3	1.5	NA	NA
miR845	LTCONS_00072987	3	1.5	NA	NA
miR845d	LTCONS_00072987	3	1.5	NA	NA
miR845	LTCONS_00073078	3.5	1.8	NA	NA
miR845c	LTCONS_00073078	3	1.5	NA	NA
miR845	LTCONS_00073079	3.5	1.8	NA	NA
miR845c	LTCONS_00073079	3	1.5	NA	NA
miR8175	LTCONS_00074298	3.5	2.2	NA	NA
miR6300	LTCONS_00074467	3.5	1.8	NA	NA
miR6300	LTCONS_00074468	3.5	1.8	NA	NA
miR6300	LTCONS_00074469	3.5	1.8	NA	NA
miR6300	LTCONS_00074471	3.5	1.8	NA	NA
novel_mir109	LTCONS_00074495	3.5	1.8	NA	NA
novel_mir6	LTCONS_00074501	3.5	2	NA	NA
miR845	LTCONS_00074523	2	1	NA	NA
miR845c	LTCONS_00074523	2.5	1.2	NA	NA
miR845d	LTCONS_00074523	1.5	0.8	NA	NA
miR845d	LTCONS_00075191	3	1.5	NA	NA
novel_mir249	LTCONS_00075437	2.5	1.5	NA	NA
miR171d_1	LTCONS_00075724	3.5	2	NA	NA
miR845	LTCONS_00075779	3	1.2	NA	NA
miR845c	LTCONS_00075779	3	1.5	NA	NA
miR845d	LTCONS_00075779	2	1	NA	NA
miR845	LTCONS_00075780	3	1.2	NA	NA
miR845c	LTCONS_00075780	3	1.5	NA	NA
miR845d	LTCONS_00075780	2	1	NA	NA
miR845	LTCONS_00075781	3	1.2	NA	NA
miR845c	LTCONS_00075781	3	1.5	NA	NA
miR845d	LTCONS_00075781	2	1	NA	NA
novel_mir301	LTCONS_00075805	2.5	1.8	NA	NA
novel_mir301	LTCONS_00075806	2.5	1.8	NA	NA
novel_mir249	LTCONS_00075898	2.5	1.5	NA	NA
miR5049c	LTCONS_00076077	3.5	1.8	NA	NA
miR396a-3p_1	LTCONS_00076605	3	1.5	NA	NA
miR396a-3p_4	LTCONS_00076605	2.5	1.2	NA	NA
miR396a-3p_5	LTCONS_00076605	3	1.8	NA	NA
miR396g-3p	LTCONS_00076605	0.5	0.2	NA	NA
novel_mir287	LTCONS_00076700	1.5	0.8	NA	NA
novel_mir287	LTCONS_00076701	1.5	0.8	NA	NA
novel_mir287	LTCONS_00076702	1.5	0.8	NA	NA
novel_mir173	LTCONS_00076704	0	0	NA	NA
novel_mir174	LTCONS_00076704	0	0	NA	NA
novel_mir287	LTCONS_00076704	1	0.5	NA	NA
miR5138	LTCONS_00076983	2	1.5	NA	NA
miR5138	LTCONS_00076984	2	1.5	NA	NA
miR5138	LTCONS_00076986	2	1.5	NA	NA
miR5138	LTCONS_00076987	2	1.5	NA	NA
miR5138	LTCONS_00076988	2	1.5	NA	NA
novel_mir58	LTCONS_00077066	3	1.5	NA	NA
novel_mir58	LTCONS_00077067	3	1.5	NA	NA
miR156_2	LTCONS_00077159	3.5	2.2	NA	NA
miR156_2	LTCONS_00077160	3.5	2.2	NA	NA
miR156h	LTCONS_00077833	3.5	2	NA	NA
miR2673a	LTCONS_00078219	3	1	NA	NA
novel_mir179	LTCONS_00078417	0	0	NA	NA
novel_mir180	LTCONS_00078417	3	1.5	NA	NA
novel_mir181	LTCONS_00078417	1	1	NA	NA
novel_mir179	LTCONS_00078419	0	0	NA	NA
novel_mir180	LTCONS_00078419	0	0	NA	NA
novel_mir181	LTCONS_00078419	0	0	NA	NA
miR8626	LTCONS_00078639	3.5	2.5	NA	NA
miR156f-5p	LTCONS_00078911	3.5	2.2	NA	NA
novel_mir301	LTCONS_00079125	3.5	1.5	NA	NA
novel_mir185	LTCONS_00079153	2.5	1.5	NA	NA
novel_mir310	LTCONS_00079177	2.5	1.5	NA	NA
miR845	LTCONS_00079376	3	2	NA	NA
novel_mir301	LTCONS_00079411	3.5	1.5	NA	NA
[truncated: 1,358 more rows]
